# Supplementary material for: A Comparison of Individual Learning and Social Learning in Zebrafish Through an Ethorobotics Approach
Source: Front Robot AI. 2019 Aug 14;6:71. doi: 10.3389/frobt.2019.00071 (PMC7805697; doi:10.3389/frobt.2019.00071)
Supplement: Supplementary file 2 [file Data_Sheet_2.zip]

Archive with 5 entries (4 files):
- Data and Codes/
- Data and Codes/TestData.csv
- Data and Codes/TrainingData.csv
- Data and Codes/YangEtAl-ZebrafishLearning.org
- Data and Codes/YangEtAl-ZebrafishLearning.R
