# Supplementary material for: A Comparison of Individual Learning and Social Learning in Zebrafish Through an Ethorobotics Approach
Source: Front Robot AI. 2019 Aug 14;6:71. doi: 10.3389/frobt.2019.00071 (PMC7805697; doi:10.3389/frobt.2019.00071)
Supplement: Supplementary file 2 [file Data_Sheet_2.zip › Data and Codes/TestData.csv]

FishId	Sex	CorrectSide	Test	Time	PI	TimeR	TimeL	TimeRest	Condition	Batch	GlobalId	Entropy	AveSpeed	AvePeakSpeed	AveTravel	AveCorrDoorDistance	AveWronDoorDistance	AveDoorDisRatio	AveRobotDistance	WallTime1	WallTime2	WallTime3	WallTime4	WallTimeAll	FreezingTime	MovingTime	AveHeading	AveHeadingDoorAngle	AveAngularSpeed	AvePeakAngSpeed	AveAcceleration	AvePeakAcceler	CorrectDoorLocation	Heading	PI_m
1	F	R	0	07-Jul-2018_115110	0.799440299	257.1	64.5	274.15	Individual	1	1.1.Individual	3.837246202	0.063197298	0.143666659	37.64979019	0.07235183	0.126498407	1.126163164	0.13661928	502.6	30.1	6.55	0.4	539.65	0	595.75	0.013458622	-0.623004644	6.127978544	32.14606698	0.454669599	1.234283049	Non-preferred	35.69553669	0.461983887
1	F	R	10	13-Jul-2018_100111	0.639401496	256.4	144.6	198.75	Individual	1	1.1.Individual	3.958154842	0.055213963	0.122668521	33.11457444	0.083435106	0.106331991	2.440780594	0.135059469	482.45	8.6	0.2	6.75	498	0	599.75	0.052786356	-0.726804106	6.775429911	32.77190346	0.422023213	0.928181865	Non-preferred	41.6428078	0.261253751
1	F	R	20	19-Jul-2018_095918	0.78314746	252.8	70	276.95	Individual	1	1.1.Individual	4.475640708	0.065858626	0.134004936	39.49871106	0.087522026	0.134738584	1.174509005	0.153437241	434.2	39.55	2.95	14.65	491.35	0	599.75	-0.016744543	-0.423536257	5.622054888	29.41328217	0.420631633	1.017334687	Non-preferred	24.26684	0.30501834
2	F	L	0	07-Jul-2018_122948	0.441384059	162.25	128.2	309.3	Individual	1	2.1.Individual	3.470436321	0.044687612	0.084802949	26.80139524	0.094910504	0.085714668	2.375376765	0.122977528	535.45	0.5	0.6	0.35	536.9	0.2	599.55	-0.044920399	1.225679515	3.068791685	16.4979407	0.234775889	0.610016281	Preferred	70.22626327	0.63762921
2	F	L	10	13-Jul-2018_103032	0.646810563	146.45	268.2	185.1	Individual	1	2.1.Individual	3.870647999	0.046373828	0.095907693	27.8127033	0.084986598	0.108268459	1.951167583	0.134655179	519.35	5.3	0	3.3	527.95	0	599.75	-0.062454644	0.836597483	4.096572822	21.58425896	0.29443254	0.689068341	Preferred	47.93350491	0.281010337
2	F	L	20	19-Jul-2018_103301	0.803433085	64.7	264.45	270.6	Individual	1	2.1.Individual	4.524247066	0.046949533	0.119995378	28.15798258	0.094606687	0.149725956	1.056400891	0.167841577	407.35	0.55	1.25	9.5	418.65	11.5	588.25	-0.038686153	0.256574706	3.551231959	18.04785543	0.271836399	0.721315653	Preferred	14.70064777	0.349866622
3	M	R	0	07-Jul-2018_125435	0.354102677	40.35	73.6	485.8	Individual	1	3.1.Individual	5.668829457	0.049821934	0.149474829	29.88070499	0.149636963	0.122861504	1.897806626	0.189258773	149.3	4.9	0.85	2.8	157.85	44.95	554.8	-0.359581126	-0.434750035	2.000289126	9.745092316	0.235231776	0.845461369	Non-preferred	24.90934217	0.47324108
3	M	R	10	13-Jul-2018_105256	0.653676794	148.45	78.65	372.65	Individual	1	3.1.Individual	5.360784408	0.043252513	0.092188293	25.94069478	0.117522987	0.13342393	1.538590491	0.1717579	326.85	13.6	2.95	10.7	354.1	6.3	593.45	0.036273446	-0.64601791	2.905859571	14.61808901	0.225097724	0.600193733	Non-preferred	37.01409971	0.362204068
3	M	R	20	19-Jul-2018_105450	0.299554235	50.4	117.85	431.5	Individual	1	3.1.Individual	5.359011492	0.041138223	0.094151981	24.6726492	0.136536906	0.10655817	2.113929765	0.169370473	258.8	2.85	1.55	3.3	266.5	6.65	593.1	0.036413319	-0.953905641	2.708388825	12.77993308	0.209733238	0.568090354	Non-preferred	54.65476728	0.450400133
4	M	L	0	07-Jul-2018_135325	0.931879135	19.05	260.6	320.1	Individual	1	4.1.Individual	3.644271242	0.054863651	0.216253407	32.90447483	0.059878923	0.155341938	0.536171231	0.150460832	355.75	0.15	0.1	1.55	357.55	105.1	494.65	-0.253756279	0.227975537	3.996889543	22.32747253	0.351975783	1.318545159	Preferred	13.06203608	0.259919973
4	M	L	10	13-Jul-2018_111742	0.937113777	8.65	128.9	462.2	Individual	1	4.1.Individual	4.986717956	0.056245525	0.202515233	33.73325334	0.139626996	0.210693954	0.701888257	0.231629989	160.3	1.7	2.25	41.85	206.1	113.2	486.55	-0.305095073	0.290740537	1.587317427	7.628043478	0.239216117	0.918021888	Preferred	16.65820571	0.140046682
4	M	L	20	19-Jul-2018_111713	0.92228164	10.9	129.35	459.5	Individual	1	4.1.Individual	4.827592023	0.066140815	0.230689157	39.6679538	0.126696681	0.207955808	0.657064269	0.222550334	155.1	2.9	14.3	31.5	203.8	65.5	534.25	-0.324940035	0.219143768	1.902076942	9.103201676	0.273558558	0.990148985	Preferred	12.556013	0.10411804
5	F	R	0	07-Jul-2018_151440	0.708288093	195.7	80.6	323.45	Individual	1	5.1.Individual	3.156903385	0.06084781	0.128861924	36.49347387	0.073689107	0.09711577	1.133397971	0.118336804	558.75	0	0	0.2	558.95	0	599.75	-0.116874109	-0.873100532	6.116775459	32.96842284	0.431890255	1.073747048	Non-preferred	50.0249756	0.72249083
5	F	R	10	13-Jul-2018_114726	0.326180258	110.2	227.65	261.9	Individual	1	5.1.Individual	4.334393051	0.049946371	0.105510102	29.95533597	0.130967729	0.081474293	3.676145268	0.145773022	456.9	3.2	0	63.85	523.95	0.85	598.9	-0.025589524	-1.055926865	3.576793206	19.21158059	0.286977111	0.694985098	Non-preferred	60.50015282	0.27384128
5	F	R	20	19-Jul-2018_113904	0.108601634	33.9	278.25	287.6	Individual	1	5.1.Individual	3.971019105	0.054875006	0.12072151	32.91128475	0.165457593	0.071700548	3.600956702	0.160488907	415.6	0.25	0	116.45	532.3	0	599.75	0.005240404	-1.260865485	4.511050529	24.63078689	0.348864103	0.875838722	Non-preferred	72.24227081	0.173474491
6	F	L	0	07-Jul-2018_153557	0.53954646	83.25	97.55	418.95	Individual	1	6.1.Individual	5.615709117	0.058209844	0.146101072	34.91135422	0.122154428	0.133841155	1.53693827	0.177046728	274.7	0.1	9.45	13.9	298.15	0.3	599.45	-0.030774114	0.652293335	3.295107843	16.59922452	0.290165457	0.881863602	Preferred	37.37365513	0.505335112
6	F	L	10	13-Jul-2018_120913	0.592543276	45.9	66.75	487.1	Individual	1	6.1.Individual	5.792611439	0.058725955	0.118859643	35.22089167	0.124375454	0.131548625	1.354044466	0.178218325	179.1	12.2	1.35	2.55	195.2	0.35	599.4	-0.058587685	0.725203217	1.921062839	9.0041255	0.221131904	0.600141522	Preferred	41.55108364	0.46798933
6	F	L	20	19-Jul-2018_120145	0.767676768	17.25	57	525.5	Individual	1	6.1.Individual	5.575932768	0.061243383	0.121161913	36.73071924	0.111694586	0.14002979	0.997008489	0.177785612	121.1	0.5	1.1	1	123.7	0	599.75	0.006068579	0.528510956	1.920213372	8.721383929	0.239959062	0.647873063	Preferred	30.2814472	0.493497833
7	M	R	0	07-Jul-2018_155918	0.432087511	71.1	93.45	435.2	Individual	1	7.1.Individual	3.49867248	0.047241222	0.126508727	28.33292287	0.091216289	0.08518736	1.699489157	0.121435727	488.75	0	0.85	0	489.6	0.05	599.7	0.001469234	-1.194553906	7.502067451	36.60395155	0.427615245	1.072712372	Non-preferred	68.44289723	0.778342781
7	M	R	10	13-Jul-2018_123132	0.471090415	121.4	136.3	342.05	Individual	1	7.1.Individual	5.353727513	0.048978452	0.128867067	29.37482659	0.131597861	0.124312095	2.794575645	0.174982829	323.45	9.35	18.7	8.25	359.75	61.05	538.7	0.107561903	-0.93310777	2.748780006	13.54425937	0.239773837	0.652524733	Non-preferred	53.46313704	0.368872958
7	M	R	20	19-Jul-2018_122402	0.883762322	322.75	42.45	234.55	Individual	1	7.1.Individual	3.401767513	0.037118469	0.095708676	22.26180163	0.056737999	0.12297886	0.83052452	0.125453993	534.95	4.05	0.2	0.15	539.35	9.45	590.3	0.097776674	-0.649252819	4.11231082	21.34220815	0.27277373	0.695935081	Non-preferred	37.19944634	0.402384128
8	M	L	0	07-Jul-2018_162400	0.289398281	186	75.75	338	Individual	1	8.1.Individual	3.515554199	0.061324976	0.143251499	36.77965407	0.097494658	0.074066151	2.250701256	0.119423514	516.2	1.5	0	0	517.7	13.2	586.55	0.031143181	1.181897603	5.225834346	24.97692675	0.419136793	1.129721283	Preferred	67.7177445	0.685478493
8	M	L	10	13-Jul-2018_125403	0.685137085	54.55	118.7	426.5	Individual	1	8.1.Individual	4.785252241	0.049256972	0.183904886	29.54186894	0.118567048	0.182226129	1.134177112	0.200717426	223.05	2.95	17.45	106.25	349.7	225.7	374.05	-0.049439723	0.15027853	2.672062955	15.6292889	0.29356585	1.203624006	Preferred	8.610325512	0.154884962
8	M	L	20	19-Jul-2018_124639	0.89527027	3.1	26.5	570.15	Individual	1	8.1.Individual	2.672242778	0.018842827	0.154264429	11.3009854	0.121009095	0.228148778	0.508547892	0.228550513	29.8	1.8	17.25	163.6	212.45	493.75	106	-0.155502998	-0.345217181	0.581749971	5.336151676	0.106815792	0.681126969	Preferred	19.77948749	0.005418473
9	F	R	0	07-Jul-2018_164556	0.27171381	81.65	218.85	299.25	Individual	1	9.1.Individual	4.325004497	0.058032436	0.138070563	34.80495352	0.11528749	0.080513529	2.658047487	0.137749149	440.95	0.4	1.2	3.05	445.6	0.1	599.65	0.00880659	-1.107992196	4.598020351	22.86519818	0.365398563	0.972065648	Non-preferred	63.48327659	0.500416806
9	F	R	10	13-Jul-2018_131558	0.567887196	124.85	95	379.9	Individual	1	9.1.Individual	5.256537748	0.079274123	0.17828179	47.54465503	0.168205422	0.158553426	2.078074417	0.211491439	321.15	34.15	64.5	91	510.8	0	599.75	0.051790163	-0.645613719	2.697514614	15.35782111	0.280240538	0.739604122	Non-preferred	36.99094127	0.21057019
9	F	R	20	19-Jul-2018_130935	0.604708291	147.7	96.55	355.5	Individual	1	9.1.Individual	5.127454427	0.065382608	0.14055852	39.21321913	0.147395089	0.157221772	1.604930275	0.200407111	347.95	27.9	94.5	15.9	486.25	0	599.75	0.065185298	-0.679889649	2.92790075	15.81653364	0.308427979	0.759171305	Non-preferred	38.95480742	0.335445148
1	F	R	0	27-Jul-2018_113903	0.425527597	104.85	141.55	353.35	Individual	2	1.2.Individual	5.389895776	0.053910006	0.112091995	32.33252592	0.131039714	0.112052085	2.14414918	0.168906817	300.55	5.35	0.4	15.7	322	0.7	599.05	0.007840253	-0.780348888	3.879337452	19.23223359	0.274530519	0.688863877	Preferred	44.71069781	0.294014672
1	F	R	10	02-Aug-2018_094747	0.745627186	74.6	25.45	499.7	Individual	2	1.2.Individual	6.008075938	0.053207428	0.092831664	31.91115494	0.133931997	0.164025195	1.087992087	0.20455885	126.25	6.7	0.6	3.3	136.85	0.6	599.15	-0.011214911	-0.371342053	1.85388433	6.834505432	0.184991483	0.463304011	Preferred	21.27633238	0.364288096
1	F	R	20	08-Aug-2018_100840	0.695090439	53.8	23.6	522.35	Individual	2	1.2.Individual	6.02657512	0.060565964	0.100347712	36.32443689	0.157941788	0.159040735	1.281259099	0.215124724	101.8	1.8	0.1	7.25	110.95	0.1	599.65	0.018711905	-0.570303785	2.187841752	8.615815599	0.212186949	0.512256726	Preferred	32.67599991	0.341780593
2	F	L	0	27-Jul-2018_121851	0.577763633	99.5	136.15	364.1	Individual	2	2.2.Individual	5.358973013	0.061365906	0.131801437	36.80420236	0.127330245	0.137869438	1.63979938	0.177955445	360.05	22.9	34.9	27.75	445.6	0	599.75	-0.011009986	0.573185807	3.991630522	20.65805771	0.345239635	0.844058317	Non-preferred	32.84112764	0.353701234
2	F	L	10	02-Aug-2018_101719	0.695841393	62.9	143.9	392.95	Individual	2	2.2.Individual	5.019528095	0.060636144	0.12571265	36.3665271	0.099771545	0.11823419	1.413946476	0.150634465	338.1	0.1	0.45	0.25	338.9	0	599.75	0.014707396	0.790522006	2.808263955	12.45680227	0.272764672	0.696973832	Non-preferred	45.29357453	0.503334445
2	F	L	20	08-Aug-2018_104349	0.859303653	24.65	150.55	424.55	Individual	2	2.2.Individual	5.358009148	0.067073458	0.130830572	40.22730656	0.098748235	0.138126431	1.008119986	0.166702861	231.35	0.2	0	5.35	236.9	0	599.75	0.002423234	0.427871862	2.975925143	12.68006471	0.300981127	0.749294798	Non-preferred	24.51525186	0.388546182
3	M	R	0	27-Jul-2018_125039	0.451117069	126.2	153.55	320	Individual	2	3.2.Individual	4.501802439	0.063899525	0.119876586	38.32374012	0.120602562	0.109766341	2.069939562	0.154830377	455.3	15.05	19.65	46.3	536.3	0	599.75	-0.004558282	-0.877854337	3.997535308	24.85623772	0.354884767	0.920815075	Preferred	50.29734855	0.415721907
3	M	R	10	02-Aug-2018_104007	0.635007278	87.25	50.15	462.35	Individual	2	3.2.Individual	5.974723491	0.066217468	0.14353346	39.71392666	0.130763673	0.163110514	1.310643685	0.197393946	198.7	54.95	5.1	26.9	285.65	0	599.75	0.055466829	-0.377612189	2.035872418	9.494281695	0.26211685	0.764950571	Preferred	21.63558473	0.299766589
3	M	R	20	08-Aug-2018_110704	0.705167173	116	48.5	435.25	Individual	2	3.2.Individual	5.746379874	0.058406516	0.118656291	35.02930807	0.114345156	0.159428025	1.136958876	0.186210012	222.2	79.7	10.2	14.6	326.7	0	599.75	-0.013080962	-0.202880976	2.483004443	11.50433654	0.270704025	0.69955714	Preferred	11.62422367	0.270423474
4	M	L	0	27-Jul-2018_131728	0.448341685	115.6	93.95	390.2	Individual	2	4.2.Individual	5.240767145	0.076146089	0.15369876	45.66861714	0.130272314	0.114483409	1.931967736	0.168124614	334.35	10.25	8.1	1.45	354.15	0	599.75	-0.076945665	0.937747413	3.631425682	20.61366425	0.395288429	1.022520002	Non-preferred	53.728969	0.478909637
4	M	L	10	02-Aug-2018_110202	0.652310325	60.95	114.35	424.45	Individual	2	4.2.Individual	5.870911015	0.059233281	0.125402962	35.52516008	0.126477433	0.153586537	1.471293672	0.1886385	239.75	19.85	13.85	51.55	325	0.45	599.3	-0.103586686	0.39674228	2.407676486	10.83321951	0.264729745	0.724194288	Non-preferred	22.73165821	0.258836279
4	M	L	20	08-Aug-2018_112833	0.713592233	35.4	88.2	476.15	Individual	2	4.2.Individual	6.102801935	0.064666138	0.129292349	38.78351612	0.142349885	0.159885761	1.219280029	0.204849158	175.25	15.1	4.9	21.1	216.35	0	599.75	-0.054187019	0.512894213	2.411883962	11.38054638	0.268638575	0.728631609	Non-preferred	29.38667375	0.33336112
5	F	R	0	27-Jul-2018_134118	0.334267913	53.65	106.85	439.25	Individual	2	5.2.Individual	5.608745995	0.034033615	0.074916434	20.41166034	0.143264833	0.122426599	1.956294952	0.180971004	245.45	17.85	15.85	17.05	296.2	44.95	554.8	0.035633605	-0.800481318	2.679134203	12.63565849	0.192790698	0.506145848	Preferred	45.86420108	0.32144048
5	F	R	10	02-Aug-2018_112321	0.662108072	99.25	50.65	449.85	Individual	2	5.2.Individual	5.627423363	0.034608666	0.070780137	20.75654765	0.130434484	0.139876927	1.464182472	0.181648516	271	16.7	6.8	14.8	309.3	31.05	568.7	0.029339025	-0.65497951	2.155896025	9.540769669	0.176588724	0.442576598	Preferred	37.52756157	0.419223074
5	F	R	20	08-Aug-2018_115120	0.525888325	51.8	46.7	501.25	Individual	2	5.2.Individual	6.184810716	0.04219712	0.082251126	25.30772298	0.151938235	0.150015078	1.478107936	0.204165541	153.1	25.8	7.2	30	216.1	9.6	590.15	-0.001089976	-0.577076062	2.450100173	10.6662669	0.209068603	0.516674907	Preferred	33.0640228	0.368622874
6	F	L	0	27-Jul-2018_140701	0.315559441	78.3	36.1	485.35	Individual	2	6.2.Individual	5.53339482	0.060824361	0.142090404	36.47941069	0.137377158	0.122138469	1.708561647	0.178634769	238.45	2.6	3.95	7.2	252.2	0.85	598.9	0.007580567	0.825860513	2.69895339	13.55309188	0.259305161	0.786358944	Non-preferred	47.31832185	0.50375125
6	F	L	10	02-Aug-2018_114450	0.373296533	181.65	108.2	309.9	Individual	2	6.2.Individual	5.019064412	0.074082057	0.163628535	44.43071387	0.138217002	0.111520353	2.800132267	0.167421908	390.3	50.95	12.35	22.45	476.05	0	599.75	0.023250217	0.88003662	3.537741431	20.01208455	0.357035536	0.935617917	Non-preferred	50.42238415	0.307102367
6	F	L	20	08-Aug-2018_121300	0.553773024	75.1	93.2	431.45	Individual	2	6.2.Individual	5.650412542	0.052660578	0.113869124	31.58318194	0.135561355	0.130468185	1.604579561	0.183264537	233.8	16.15	3.6	4.5	258.05	3.25	596.5	0.035922576	0.663448421	2.579355956	14.02401657	0.240536239	0.648199023	Non-preferred	38.01279444	0.362870957
7	M	R	0	27-Jul-2018_143127	0.449191489	131.95	161.8	306	Individual	2	7.2.Individual	4.957847337	0.069221917	0.133528519	41.51584466	0.133523317	0.119121647	2.196236865	0.169803776	401.75	19.25	28.65	38.45	488.1	0	599.75	-0.040904362	-0.733823078	5.379052032	29.76164097	0.438950152	0.993342391	Preferred	42.0449653	0.289596532
7	M	R	10	02-Aug-2018_120611	0.753147068	122.65	40.2	436.9	Individual	2	7.2.Individual	5.365238977	0.066050064	0.162875825	39.61352597	0.10118901	0.152503557	1.073128099	0.175611469	209.95	13.6	1.95	7	232.5	9.45	590.3	0.347065814	-0.610908616	2.72914633	11.97409744	0.321353172	0.934525142	Preferred	35.00248537	0.275091697
7	M	R	20	08-Aug-2018_123429	0.495579339	106.5	108.4	384.85	Individual	2	7.2.Individual	5.566403961	0.071017841	0.15877442	42.59294995	0.140332192	0.12759429	1.91571849	0.181560126	287.8	19.75	16.3	73.65	397.5	0	599.75	0.004661084	-0.744162654	3.850983982	18.28477757	0.388968207	0.978121307	Preferred	42.63737935	0.275841947
8	M	L	0	27-Jul-2018_145500	0.597907873	109.55	162.9	327.3	Individual	2	8.2.Individual	4.679501619	0.067957562	0.189057013	40.75754764	0.121676647	0.128585183	1.822180646	0.168591483	401.15	40.45	4.6	22.9	469.1	55.3	544.45	-0.09846718	0.628158295	4.918835477	29.63372011	0.441898398	1.425399091	Non-preferred	35.99081914	0.224991664
8	M	L	10	02-Aug-2018_122711	0.635282458	18.4	32.05	549.25	Individual	2	8.2.Individual	5.25007215	0.039139808	0.110388209	23.47214277	0.177579826	0.142629736	1.558080564	0.218997391	70.5	8.55	0.5	2.8	82.35	153.8	445.9	-0.123238209	0.857384345	1.769311563	9.348507746	0.172748695	0.634459132	Non-preferred	49.1245044	0.35206336
8	M	L	20	08-Aug-2018_125556	0.071111111	10.45	0.8	588.5	Individual	2	8.2.Individual	3.034774098	0.031815016	0.106534981	19.08105596	0.165607627	0.079125075	2.273581644	0.17681031	13.05	0.6	0	0.15	13.8	241.55	358.2	0.0609826	1.02597047	1.59638323	9.78830774	0.170907354	0.679430481	Non-preferred	58.78377785	0.157802601
9	F	R	0	27-Jul-2018_151843	0.253105847	76.4	225.45	297.9	Individual	2	9.2.Individual	4.683731138	0.063253009	0.135087224	37.93599192	0.141741698	0.104966004	2.702305818	0.166046325	422.85	15.95	36.75	26	501.55	0	599.75	-0.043159437	-0.88155524	5.969357316	30.92575817	0.411311266	0.948373825	Preferred	50.50939468	0.36462154
9	F	R	10	02-Aug-2018_124916	0.492854525	134.5	138.4	326.85	Individual	2	9.2.Individual	4.987412834	0.058283327	0.135568383	34.95542555	0.113830418	0.118554832	2.436209617	0.159399966	378.4	1.75	0.15	1.35	381.65	8.4	591.35	0.012825338	-0.779444541	3.207912086	15.07036816	0.28222211	0.685204489	Preferred	44.65888255	0.389046349
9	F	R	20	08-Aug-2018_131810	0.448345712	99.6	122.55	377.6	Individual	2	9.2.Individual	5.529873132	0.063362111	0.135756361	38.00142612	0.130915317	0.121104865	1.974964748	0.174425835	290	3.4	1.6	26.05	321.05	0	599.75	0.028044481	-0.759281519	3.306945545	16.53985189	0.304338999	0.801285635	Preferred	43.50362653	0.339946649
1	F	R	0	20-Sep-2018_115835	0.494829684	81.35	83.05	435.35	Social	1	1.1.Social	5.955345619	0.082587542	0.154072641	49.53187828	0.154079749	0.17184445	1.63077607	0.214986819	223.35	110.05	32.25	19.05	384.7	0	599.75	-0.056317747	-0.304079088	3.011779098	14.79829512	0.361645178	0.926213853	Non-preferred	17.4224484	0.249833278
1	F	R	10	26-Sep-2018_093605	0.451729479	131.25	159.3	309.2	Social	1	1.1.Social	4.708452879	0.085953806	0.245572854	51.55079494	0.098443014	0.102881205	2.256709268	0.142270508	381.15	7.4	0.5	3.5	392.55	0	599.75	-0.142055999	-0.601515051	3.981531608	17.85311588	0.486018793	1.487519771	Non-preferred	34.46427372	0.355118373
1	F	R	20	02-Oct-2018_095606	0.871118012	112.2	16.6	470.95	Social	1	1.1.Social	5.666700382	0.084201382	0.210141907	50.49977899	0.109294634	0.168093398	0.85710261	0.1906084	159.35	55.05	3.4	2.2	220	0	599.75	0.067056421	-0.233794184	2.605586741	11.45778064	0.404116745	1.267287339	Non-preferred	13.39542002	0.29243081
2	F	L	0	20-Sep-2018_122039	0.0865452	260.7	24.7	314.35	Social	1	2.1.Social	3.059920853	0.056781211	0.109339703	34.05453124	0.110074833	0.058465287	3.580684723	0.116558469	537.1	3.45	0.35	0	540.9	0	599.75	-0.008874561	1.364817288	6.470281947	36.02863697	0.433134423	1.026824132	Preferred	78.19827041	0.655385128
2	F	L	10	26-Sep-2018_100606	0.357869142	145.25	80.95	373.55	Social	1	2.1.Social	5.136434564	0.065369612	0.144403392	39.20542504	0.132194992	0.097040467	2.35744917	0.159220619	309.85	22.1	0.85	0.5	333.3	0	599.75	0.03155471	0.951732456	3.551643039	16.80051114	0.314542443	0.814622941	Preferred	54.53025293	0.364954985
2	F	L	20	02-Oct-2018_102618	0.430156329	169.5	127.95	302.3	Social	1	2.1.Social	4.810939182	0.060137496	0.139105448	36.06746321	0.129509948	0.098260385	2.66062831	0.156175799	376.6	76.35	1.25	18.95	473.15	0	599.75	-0.005194531	0.894358059	4.667305586	23.54032827	0.350930126	0.899099287	Preferred	51.24294214	0.243747916
3	M	R	0	20-Sep-2018_124423	0.447014925	59.9	74.1	465.75	Social	1	3.1.Social	5.756081713	0.065805935	0.115900634	39.46710979	0.177028507	0.16272111	1.741171729	0.222404172	221.45	21.25	111.2	24.2	378.1	0	599.75	0.002306962	-0.715892803	3.217462469	15.4593954	0.307626897	0.757145786	Non-preferred	41.0176362	0.390380127
3	M	R	10	26-Sep-2018_102944	0.542676211	98.55	83.05	418.15	Social	1	3.1.Social	5.283852832	0.055944726	0.102962617	33.55284969	0.111275391	0.113605658	1.669754731	0.157708456	279.05	2.9	1.55	1.95	285.45	0	599.75	-0.050972704	-0.743458861	2.40243051	10.78322648	0.229310165	0.58140764	Non-preferred	42.59705499	0.507002334
3	M	R	20	02-Oct-2018_104829	0.718184073	144.75	56.8	398.2	Social	1	3.1.Social	4.985411849	0.046121185	0.084856898	27.66118071	0.09616673	0.116132205	1.365272766	0.149967871	302.7	1.7	1.95	0.05	306.4	2.8	596.95	-0.029889032	-0.753834496	1.991565594	8.711191977	0.18746628	0.469562867	Non-preferred	43.19153507	0.53201067
4	M	L	0	20-Sep-2018_130947	0.382651909	136.65	84.7	378.4	Social	1	4.1.Social	4.916288008	0.105242933	0.20372225	63.1194488	0.120459493	0.108320312	2.34728759	0.156294814	378.3	3	1.55	1.9	384.75	0	599.75	-0.028083587	0.989901599	4.724351971	28.20916965	0.632351696	1.590645731	Preferred	56.71718377	0.556768923
4	M	L	10	26-Sep-2018_110934	0.712761592	35	86.85	477.9	Social	1	4.1.Social	6.211359393	0.110353385	0.246150148	66.18444271	0.167760076	0.197435786	1.207422452	0.239233335	155.5	21.4	64	54.7	295.6	0	599.75	-0.047640134	0.260299158	4.029990361	18.88998601	0.580308633	1.647687236	Preferred	14.91404316	0.243831277
4	M	L	20	02-Oct-2018_110956	0.730845771	54.1	146.9	398.75	Social	1	4.1.Social	5.871252711	0.115274305	0.284436688	69.13576413	0.136651718	0.167922731	1.369021525	0.203261304	252.05	15.3	28.35	35.05	330.75	0	599.75	-0.094771901	0.405269564	4.873689657	25.13195412	0.675091747	2.044650176	Preferred	23.2202356	0.303351117
5	F	R	0	20-Sep-2018_134439	0.76613488	211.3	64.5	323.95	Social	1	5.1.Social	4.458533937	0.059064642	0.111476316	35.42401885	0.086998038	0.15203967	1.103143161	0.160102665	424.45	65.35	8.3	2.85	500.95	0	599.75	-0.071227005	-0.088181625	4.31560072	24.08978541	0.351910723	0.811399026	Non-preferred	5.052434936	0.303017673
5	F	R	10	26-Sep-2018_113303	0.642359094	110.55	61.55	427.65	Social	1	5.1.Social	5.247611518	0.065053583	0.146146313	39.01588666	0.10710233	0.120153345	1.503975907	0.159763539	249.4	2.2	2.15	1.55	255.3	0	599.75	0.070021402	-0.739973733	2.393810842	10.38940573	0.28986471	0.797565685	Non-preferred	42.39737185	0.395881961
5	F	R	20	02-Oct-2018_113148	0.358758701	123.7	221.1	254.95	Social	1	5.1.Social	4.495909769	0.049338541	0.117781619	29.59079014	0.12972057	0.090964008	3.184962119	0.151480729	420	8.15	5.95	36.8	470.9	1.3	598.45	0.098395841	-1.014172472	3.61637244	18.38411692	0.279378927	0.714904522	Non-preferred	58.10780235	0.221240414
6	F	L	0	20-Sep-2018_140648	0.533537754	60.85	69.6	469.3	Social	1	6.1.Social	5.654010616	0.051642541	0.118481939	30.97261372	0.12282258	0.128937621	1.472134706	0.174534452	219.05	8.05	4.05	2.5	233.65	0	599.75	-0.015994091	0.710962588	2.169281396	10.50681751	0.219060491	0.666027449	Preferred	40.73515567	0.467072357
6	F	L	10	26-Sep-2018_115907	0.558000478	92.4	116.65	390.7	Social	1	6.1.Social	5.060288451	0.040344466	0.086068366	24.19659364	0.108012763	0.111197578	1.746468549	0.153256983	325.5	2.5	0.7	0.3	329	19.55	580.2	0.010812774	0.842510495	2.095874556	9.525504005	0.182562511	0.459544209	Preferred	48.27229558	0.476492164
6	F	L	20	02-Oct-2018_115346	0.650723026	31.4	58.5	509.85	Social	1	6.1.Social	5.89387174	0.047889687	0.091337222	28.72183984	0.135564105	0.151516116	1.261339127	0.197396322	134	2.95	1.4	3.3	141.65	6.6	593.15	6.21E-06	0.547679669	1.748672447	8.082045549	0.175587374	0.475422302	Preferred	31.37973356	0.384044682
7	M	R	0	20-Sep-2018_143015	0.527314696	102.8	92.15	404.8	Social	1	7.1.Social	5.641301758	0.059667396	0.121278107	35.785521	0.132471847	0.139208764	1.72785512	0.183017418	298	44.05	15.55	12.65	370.25	2.55	597.2	0.033115516	-0.64346054	3.036471013	14.07347207	0.270792802	0.700733423	Non-preferred	36.8675732	0.371207069
7	M	R	10	26-Sep-2018_122316	0.386138614	109.2	173.6	316.95	Social	1	7.1.Social	5.081326394	0.068281641	0.174042883	40.95191414	0.140922624	0.120613093	2.539620182	0.175288372	364.9	44.55	29.65	36.2	475.3	0	599.75	-0.003475592	-0.692861978	3.844365693	18.15134234	0.367781994	1.10966571	Non-preferred	39.69806712	0.233411137
7	M	R	20	02-Oct-2018_121724	0.623503808	85.95	51.9	461.9	Social	1	7.1.Social	5.67810131	0.076926894	0.173894206	46.13690452	0.180444289	0.201847304	1.349092195	0.246323633	191.15	109.7	120.85	51.25	472.95	0	599.75	0.008361287	-0.273833729	2.851737072	13.5586021	0.339616745	1.026308186	Non-preferred	15.68951697	0.222157386
8	M	L	0	20-Sep-2018_145356	0.402965828	46.3	31.25	522.2	Social	1	8.1.Social	6.163500597	0.072744757	0.140021366	43.62866795	0.164416821	0.149750755	1.5315937	0.211690004	145.05	32.5	5.35	6.65	189.55	0	599.75	0.038770169	0.65227743	2.223225607	10.60065725	0.293978464	0.828153026	Preferred	37.37274383	0.401550517
8	M	L	10	26-Sep-2018_124623	0.316255885	123.45	57.1	419.2	Social	1	8.1.Social	5.806308589	0.060387922	0.126152676	36.21765623	0.146427724	0.121857112	2.247776857	0.182877232	242.85	61.3	7.7	19	330.85	0	599.75	-0.080364817	0.857665659	2.394933841	11.41283062	0.260817651	0.735679766	Preferred	49.14062247	0.324774925
8	M	L	20	02-Oct-2018_124054	0.990835031	1.8	194.6	403.35	Social	1	8.1.Social	4.120860962	0.093211174	0.235571144	55.90340162	0.060368875	0.159994576	0.413333404	0.156110449	230.75	1.35	0.15	22.85	255.1	3.6	596.15	-0.180143037	0.144450307	3.894827446	17.90869862	0.509661591	1.792337256	Preferred	8.27639295	0.236162054
9	F	R	0	20-Sep-2018_151744	0.472583643	101.7	113.5	384.55	Social	1	9.1.Social	5.253720781	0.074099404	0.141134335	44.44111744	0.142853995	0.147603724	1.94124707	0.19134531	338.85	73.95	40.2	34.1	487.1	0	599.75	-0.017078436	-0.628607045	4.668743489	27.72462105	0.392518072	1.009586066	Non-preferred	36.01653065	0.318189397
9	F	R	10	26-Sep-2018_131114	0.435897436	15.3	19.8	564.65	Social	1	9.1.Social	2.494125544	0.014959478	0.116110365	8.971946657	0.08076876	0.193379062	0.599557587	0.185804843	45	138.85	0.35	1.75	185.95	501.35	98.4	0.645790591	-0.164433799	0.656363921	6.108284129	0.085011885	0.642042272	Non-preferred	9.421362703	0.02159053
9	F	R	20	02-Oct-2018_130428	0.664122137	8.7	4.4	586.65	Social	1	9.1.Social	2.230544509	0.01113673	0.086091115	6.679253606	0.067827421	0.190021123	0.403218746	0.177332891	19.2	77.8	0	0.75	97.75	531.35	68.4	0.633897953	-0.108224705	0.310445227	3.073760859	0.076328913	0.412805462	Non-preferred	6.200818815	0.012087362
1	F	R	0	04-Sep-2018_103633	0.273389797	69.4	184.45	345.9	Social	2	1.2.Social	5.123211971	0.06996367	0.146356408	41.96071121	0.144955794	0.115232496	2.738149425	0.17461244	369.05	8.65	40.95	37.2	455.85	0	599.75	-0.023580633	-0.905301168	4.145843994	22.28105182	0.379292826	0.883883699	Preferred	51.86993613	0.362870957
1	F	R	10	10-Sep-2018_105620	0.461247637	48.8	57	493.95	Social	2	1.2.Social	6.174021704	0.053873614	0.100340739	32.3106998	0.153092303	0.154835951	1.466150428	0.208929344	148.65	9.55	11.7	8.1	178	0	599.75	0.059163218	-0.606502836	1.69097117	7.268748064	0.197425911	0.48883801	Preferred	34.75005277	0.375125042
1	F	R	20	16-Sep-2018_104711	0.558696776	162.05	128	309.7	Social	2	1.2.Social	4.449829375	0.061151751	0.137283204	36.67576267	0.095663598	0.109893158	1.874237603	0.141830156	451.3	6.2	3.6	0.8	461.9	0	599.75	0.005886245	-0.838535593	4.21632584	23.18633284	0.341352578	0.804309391	Preferred	48.04455042	0.453651217
2	F	L	0	04-Sep-2018_111621	0.549262995	116.2	141.6	341.95	Social	2	2.2.Social	4.413284388	0.072918443	0.15023927	43.73283624	0.089623386	0.098390657	1.827010047	0.132002624	430.35	0.55	0	2.1	433	0	599.75	-0.004524238	0.864536639	4.15983129	19.90840489	0.423219174	1.061826711	Non-preferred	49.53430063	0.561520507
2	F	L	10	10-Sep-2018_112550	0.327694611	224.55	109.45	265.75	Social	2	2.2.Social	4.465549326	0.063381041	0.161650302	38.01277947	0.122231448	0.088907124	2.819483797	0.147018791	428.5	10	2.85	1.45	442.8	0.15	599.6	0.102630045	0.808692459	4.267981859	20.75270827	0.362292638	0.972640466	Non-preferred	46.33466485	0.311187062
2	F	L	20	16-Sep-2018_111436	0.666820418	108.35	216.85	274.55	Social	2	2.2.Social	4.611398411	0.070244351	0.184683229	42.12904926	0.088762941	0.118877601	1.757355698	0.145525069	401.8	5.15	0.75	1.25	408.95	0	599.75	0.04339641	0.507697357	4.639323055	25.65961962	0.428420426	1.438612494	Non-preferred	29.08891582	0.309436479
3	M	R	0	04-Sep-2018_113930	0.211692517	62.1	231.25	306.4	Social	2	3.2.Social	5.029547444	0.054408264	0.110276646	32.63135655	0.139264781	0.104873592	3.432450897	0.167403263	357.65	27.6	2.55	18	405.8	0.2	599.55	-0.022456755	-0.83324278	3.915775711	22.01158715	0.309662325	0.80197197	Preferred	47.74129463	0.237079026
3	M	R	10	10-Sep-2018_115254	0.868652344	88.95	13.45	497.35	Social	2	3.2.Social	5.48540878	0.04278117	0.11626617	25.65800646	0.1037343	0.164895275	0.799358805	0.186529036	125	23.95	4.2	7.4	160.55	42.55	557.2	0.42880085	-0.601445064	1.569848969	7.639788139	0.183692914	0.594544711	Preferred	34.46026375	0.281760587
3	M	R	20	16-Sep-2018_113700	0.67599445	146.15	70.05	383.55	Social	2	3.2.Social	5.478837968	0.043191505	0.085576549	25.90410498	0.106242406	0.138080823	1.398571038	0.169684278	273.45	20.1	5.9	1.2	300.65	0	599.75	-0.161108729	-0.310767697	2.482749772	12.06298819	0.196190541	0.53628776	Preferred	17.80567745	0.362204068
4	M	L	0	04-Sep-2018_120352	0.894664277	38.2	324.45	237.1	Social	2	4.2.Social	3.827154935	0.058155661	0.127432549	34.87885742	0.07621031	0.163420982	0.83144074	0.160638429	454.8	19.5	5.85	75.85	556	1.4	598.35	0.068196525	-0.286950147	4.911905068	24.88296209	0.366619483	0.94387605	Non-preferred	16.44103235	0.141047016
4	M	L	10	10-Sep-2018_121800	0.293201133	24.95	10.35	564.45	Social	2	4.2.Social	4.894861509	0.026140653	0.101541854	15.67785657	0.162647837	0.114209473	1.824238162	0.194915962	39	3	0.4	2.7	45.1	320	279.75	0.422665882	0.395899422	1.109391714	7.124973569	0.140402775	0.569953152	Non-preferred	22.68336599	0.227992664
4	M	L	20	16-Sep-2018_115920	0.295289855	19.45	8.15	572.15	Social	2	4.2.Social	4.433883154	0.079966012	0.162204549	47.95961594	0.294453426	0.24470285	1.43626563	0.337082075	43.65	133.15	259.15	0.3	436.25	0.35	599.4	0.065581888	0.553374398	3.523140923	19.98388321	0.379896315	1.03031073	Non-preferred	31.70601747	0.167805935
5	F	R	0	04-Sep-2018_122520	0.603168156	74.25	48.85	476.65	Social	2	5.2.Social	5.848418931	0.031218907	0.062897156	18.72353956	0.126940345	0.132818552	1.395756503	0.179241055	192.2	18.65	3.5	20.05	234.4	66.6	533.15	-0.013009563	-0.620485105	2.146208173	9.45709318	0.160234013	0.421259941	Preferred	35.55117776	0.417139046
5	F	R	10	10-Sep-2018_124313	0.386270492	18.85	29.95	550.95	Social	2	5.2.Social	6.281251033	0.032783037	0.064841781	19.66162641	0.158076279	0.166907744	1.294938705	0.219622793	85.5	23.75	21.85	11.15	142.25	34.3	565.45	-0.031400007	-0.444319074	1.924881043	8.280060158	0.166498175	0.432859527	Preferred	25.45760767	0.398132711
5	F	R	20	16-Sep-2018_122141	0.575620767	51	37.6	511.15	Social	2	5.2.Social	6.308911402	0.042944891	0.08378319	25.75619843	0.1627399	0.171276975	1.300357493	0.223097469	136.55	22.65	34.1	16.95	210.25	3.55	596.2	0.015152597	-0.484061532	2.313042487	9.729124797	0.209605233	0.525580286	Preferred	27.73468278	0.37129043
6	F	L	0	05-Sep-2018_134912	0.377044923	119.95	72.6	407.2	Social	2	6.2.Social	5.441675499	0.067332993	0.147582255	40.38296279	0.129737549	0.109960791	2.108328488	0.164469971	310.8	22.9	8.7	13.8	356.2	0	599.75	0.046588849	0.843331885	3.748322781	19.19011614	0.34374143	0.99340775	Non-preferred	48.31935775	0.441397132
6	F	L	10	11-Sep-2018_142714	0.559325437	109.75	139.3	350.7	Social	2	6.2.Social	5.301777221	0.052435293	0.119078255	31.44806685	0.120838049	0.117861222	1.908615382	0.16571569	308.95	22.8	9.55	12.7	354	0.95	598.8	0.031686556	0.632178585	3.07376291	15.08573818	0.270429915	0.727639268	Non-preferred	36.2211648	0.325358453
6	F	L	20	17-Sep-2018_093917	0.423747081	160.4	117.95	321.4	Social	2	6.2.Social	4.891668318	0.051511618	0.118634376	30.89409288	0.124307957	0.095217991	2.38536584	0.15295479	366.2	29	1.8	3.85	400.85	0	599.75	0.064500458	0.852442541	3.362003128	17.08284591	0.275952642	0.834197196	Non-preferred	48.84135989	0.334361454
7	M	R	0	04-Sep-2018_130958	0.319771278	72.7	154.65	372.4	Social	2	7.2.Social	4.792343176	0.056282158	0.112012365	33.7552242	0.149510749	0.101586566	2.64548334	0.16677153	386.55	0.6	11.45	105.65	504.25	0	599.75	0.077389515	-1.12757314	3.755121847	18.73842893	0.319690463	0.78480425	Preferred	64.605182	0.353367789
7	M	R	10	10-Sep-2018_130613	0.966501453	282.75	9.8	307.2	Social	2	7.2.Social	3.932742521	0.05124466	0.110941896	30.73398507	0.072069537	0.182635516	0.46487911	0.170343064	381.55	115.15	5.85	0.25	502.8	0	599.75	-0.038421554	0.498627222	3.947900102	22.41114463	0.301123838	0.91316807	Preferred	28.56923539	0.136378793
7	M	R	20	16-Sep-2018_124353	0.9768728	97.15	2.3	500.3	Social	2	7.2.Social	3.760456848	0.057732169	0.118113347	34.6248685	0.106187828	0.224354893	0.461309364	0.212655724	234.05	314.1	7.65	0	555.8	0	599.75	0.021229966	0.68808367	2.938906976	15.70817417	0.296476257	0.776244535	Preferred	39.42429025	0.031010337
8	M	L	0	04-Sep-2018_133140	0.865567103	29.75	191.55	378.45	Social	2	8.2.Social	3.773341144	0.050477911	0.103785791	30.27412695	0.070586992	0.110713176	0.94267717	0.125421018	472.2	0	0	3.85	476.05	0	599.75	-0.098821154	0.947987574	4.920181834	27.56603803	0.338911679	0.973758297	Non-preferred	54.315687	0.658636212
8	M	L	10	10-Sep-2018_132913	0.339336493	104.55	53.7	441.5	Social	2	8.2.Social	5.151416484	0.043716416	0.098370651	26.21892041	0.145010522	0.094486632	2.368909602	0.168088755	215.3	14.35	0	0.55	230.2	26.75	573	0.297020502	0.723692023	2.166531425	10.27012954	0.199300422	0.544954504	Non-preferred	41.46449858	0.30576859
8	M	L	20	16-Sep-2018_130540	0.451106353	115.35	94.8	389.6	Social	2	8.2.Social	5.080401433	0.046881075	0.144442785	28.11692479	0.150112139	0.131774138	2.21510365	0.188928601	273.4	13.85	49.85	30.6	367.7	97.75	502	0.209167015	0.449527115	2.973240978	16.27257343	0.254033045	0.871604326	Non-preferred	25.75600646	0.214404802
9	F	R	0	04-Sep-2018_135302	0.424264842	114.7	155.65	329.4	Social	2	9.2.Social	4.828296841	0.033915169	0.064872482	20.34062253	0.114663723	0.103035163	2.301815766	0.15012487	404.6	9.7	3.3	14.8	432.4	16.25	583.5	0.010376722	-0.896158334	2.510734619	11.05536496	0.174955858	0.44816616	Preferred	51.34609029	0.408886295
9	F	R	10	10-Sep-2018_135619	0.617859488	47.05	29.1	523.6	Social	2	9.2.Social	6.094058643	0.029345756	0.057913529	17.60011729	0.139506388	0.159067811	1.172509919	0.203717813	126.7	21.5	8.35	4.15	160.7	42.55	557.2	-0.084264776	-0.37876922	1.771982951	8.297187138	0.139979267	0.377843847	Preferred	21.70187773	0.441063688
9	F	R	20	16-Sep-2018_132727	0.614139693	72.1	45.3	482.35	Social	2	9.2.Social	6.160586935	0.029230972	0.058257074	17.53127525	0.144314633	0.152254968	1.442344788	0.200387421	178.1	32.15	18	43.3	271.55	45.55	554.2	0.007576268	-0.512260434	1.955694837	8.633266111	0.141437886	0.372788219	Preferred	29.35036087	0.356952317
