# Supplementary material for: A Comparison of Individual Learning and Social Learning in Zebrafish Through an Ethorobotics Approach
Source: Front Robot AI. 2019 Aug 14;6:71. doi: 10.3389/frobt.2019.00071 (PMC7805697; doi:10.3389/frobt.2019.00071)
Supplement: Supplementary file 2 [file Data_Sheet_2.zip › Data and Codes/TrainingData.csv]

FishId	Sex	CorrectSide	Trial	Time	TrigTime	PI	TimeR	TimeL	TimeRest	Condition	Batch	GlobalId	Entropy	AveSpeed	AvePeakSpeed	AveTravel	AveCorrDoorDistance	AveWronDoorDistance	AveDoorDisRatio	AveRobotDistance	WallTime1	WallTime2	WallTime3	WallTime4	WallTimeAll	FreezingTime	MovingTime	AveHeading	AveHeadingDoorAngle	AveAngularSpeed	AvePeakAngSpeed	AveAcceleration	AvePeakAcceler	CorrectDoorLocation	Heading	Avoidance	PI_m
1	F	R	1	08-Jul-2018_113719	37	0.955223881	9.6	0.45	26.95	Individual	1	1.1.Individual	4.889891973	0.07624976	0.163885958	2.821241108	0.147163919	0.16374282	0.978837698	0.206366573	15.25	0	0.3	1.3	16.85	0	37	-0.089792966	-0.55363368	4.189704468	20.83446184	0.417132994	1.424608194	Non-preferred	31.72087326	0	0.446693657
1	F	R	2	08-Jul-2018_152625	16.25	1	2.1	0	14.15	Individual	1	1.1.Individual	5.073445558	0.075967224	0.128489801	1.23446739	0.178848009	0.215468866	0.820250006	0.260459401	2.1	0	0.25	0.35	2.7	0	16.25	0.033641379	-0.172042606	2.978131717	12.01074755	0.366534523	0.765164674	Non-preferred	9.857315209	NaN	0.220858896
1	F	R	3	09-Jul-2018_102814	24.6	0.761061947	4.3	1.35	18.95	Individual	1	1.1.Individual	5.009281404	0.076834727	0.139385092	1.890134272	0.121495699	0.158447971	0.973116767	0.19214071	7.75	0	0	0	7.75	0	24.6	0.05924551	-0.43056214	3.39638121	15.98625446	0.371651557	0.903696862	Non-preferred	24.66939345	NaN	0.281947262
1	F	R	4	09-Jul-2018_150731	71.15	0.703703704	2.85	1.2	67.1	Individual	1	1.1.Individual	1.709589823	0.017733821	0.10615037	1.26176136	0.172489307	0.199378895	0.923528424	0.251555511	5.05	0	0	0	5.05	54.45	16.7	-0.627220955	0.340617525	0.757971975	6.922157311	0.130071498	0.699139614	Non-preferred	19.51594658	NaN	0.94241573
1	F	R	5	10-Jul-2018_110912	105	0.073474471	2.95	37.2	64.85	Individual	1	1.1.Individual	4.203949325	0.045820556	0.141332698	4.811158376	0.171536071	0.110854487	3.057525422	0.193274504	49.85	0	0.05	0	49.9	27.15	77.85	0.041206959	-1.028230438	4.010366909	24.1380558	0.328510717	1.132715447	Non-preferred	58.91326446	NaN	0.471680152
1	F	R	6	10-Jul-2018_160819	87.7	0.655430712	8.75	4.6	74.35	Individual	1	1.1.Individual	3.76908238	0.054841104	0.183168486	4.809564796	0.141551768	0.100002684	1.687806878	0.170713125	27.9	0	0.2	0.15	28.25	34.7	53	0.235355571	-1.23923903	3.179000887	21.2372457	0.34463698	1.29574014	Non-preferred	71.00316625	NaN	0.364102564
1	F	R	7	11-Jul-2018_100430	39.45	0.720524017	8.25	3.2	28	Individual	1	1.1.Individual	4.882897343	0.086710604	0.296667545	3.420733321	0.099151452	0.136777842	66.73810257	0.158533654	22.1	0.25	0	0.05	22.4	0	39.45	0.031081888	-0.618382672	3.32084257	24.43974505	0.52545833	3.478099065	Non-preferred	35.43071721	NaN	0.469620253
1	F	R	8	11-Jul-2018_151415	15.15	0.965517241	2.8	0.1	12.25	Individual	1	1.1.Individual	5.137303542	0.088954153	0.187582491	1.347655424	0.1380105	0.178292399	0.821924655	0.214989704	3.6	0	0	0	3.6	0	15.15	-0.284200826	-0.044097432	3.667101256	19.50861233	0.408855794	1.043392568	Non-preferred	2.526596759	NaN	0.394736842
1	F	R	9	12-Jul-2018_102900	14.15	1	3.25	0	10.9	Individual	1	1.1.Individual	4.504882282	0.082259241	0.16309638	1.163968262	0.112862563	0.189928301	0.541410579	0.206615429	3.75	0	0.05	0	3.8	0	14.15	-0.585981115	0.507461261	3.742577173	19.26684324	0.376210314	1.008523067	Non-preferred	29.07538854	NaN	0.274647887
1	F	R	10	12-Jul-2018_151346	38.35	0.904255319	4.25	0.45	33.65	Individual	1	1.1.Individual	3.923281941	0.062993934	0.157952517	2.415817365	0.111267533	0.135910956	0.830361056	0.167320175	21.4	0	0	0	21.4	3	35.35	-0.018601029	-0.811994938	5.134621464	29.66904806	0.411542851	1.003393074	Non-preferred	46.52388292	NaN	0.729166667
1	F	R	11	14-Jul-2018_104217	62.05	0.851851852	16.1	2.8	43.15	Individual	1	1.1.Individual	5.306620314	0.07610562	0.140419831	4.722353728	0.121617156	0.16963176	0.965189409	0.196837708	22.55	4.1	1.8	0.2	28.65	0	62.05	-0.10802877	-0.108755768	3.696594943	19.07030457	0.359933861	0.807914734	Non-preferred	6.231246522	NaN	0.239130435
1	F	R	12	14-Jul-2018_143419	18.7	0.658823529	2.8	1.45	14.45	Individual	1	1.1.Individual	5.116672294	0.093416773	0.152973022	1.746893651	0.148287015	0.134767751	1.502627061	0.196138233	5.25	0	0	0	5.25	0	18.7	-0.513067469	-0.265060249	3.117026902	13.75032671	0.421865926	0.922900365	Non-preferred	15.18683356	NaN	0.429333333
1	F	R	13	15-Jul-2018_100516	18.95	0.853211009	4.65	0.8	13.5	Individual	1	1.1.Individual	4.588392615	0.100435613	0.221711706	1.903254868	0.097050807	0.148406447	0.908415177	0.169170422	8.2	1.5	0	0	9.7	0	18.95	-0.069134977	-0.243431181	4.784481579	24.31046386	0.534422022	1.562641323	Non-preferred	13.94757928	NaN	0.394736842
1	F	R	14	15-Jul-2018_140533	26.75	0.864864865	4.8	0.75	21.2	Individual	1	1.1.Individual	5.129656262	0.094427716	0.234335194	2.525941395	0.128891684	0.153958617	0.991677565	0.192987342	9.1	0	0.2	0.4	9.7	0	26.75	-0.007253778	-0.43642334	4.804468078	26.48185976	0.572405368	1.823722077	Non-preferred	25.00521545	NaN	0.563432836
1	F	R	15	16-Jul-2018_094855	16.65	0.958333333	4.6	0.2	11.85	Individual	1	1.1.Individual	4.760875996	0.099675911	0.192686474	1.659603924	0.099641993	0.161706416	0.65613015	0.182167209	5.8	0	0	0	5.8	0	16.65	0.060381832	-0.374543435	3.585065039	18.1651859	0.4099878	1.043804527	Non-preferred	21.45975807	NaN	0.350299401
1	F	R	16	16-Jul-2018_140409	65.5	0.599571734	14	9.35	42.15	Individual	1	1.1.Individual	4.328138625	0.07702811	0.166419717	5.045341189	0.097552775	0.099406656	1.565301239	0.138439315	43.4	0	0	0.3	43.7	0	65.5	-0.127642188	-0.864026132	5.478284863	27.71930553	0.505133756	1.125225865	Non-preferred	49.50505074	NaN	0.533180778
1	F	R	17	17-Jul-2018_100102	18.95	0.769230769	4.5	1.35	13.1	Individual	1	1.1.Individual	4.905445698	0.089899782	0.216652074	1.703600863	0.109061036	0.137654709	1.14571035	0.17105309	8.75	0	0	0.05	8.8	0	18.95	-0.283795824	-0.290602129	4.336584837	22.14873782	0.459951981	1.15527734	Non-preferred	16.65027553	NaN	0.360526316
1	F	R	18	17-Jul-2018_151226	16.85	0.584745763	3.45	2.45	10.95	Individual	1	1.1.Individual	4.483240169	0.077440922	0.155616216	1.304879541	0.135019981	0.124074714	1.858152373	0.176370769	9.2	0	0	0.55	9.75	0	16.85	-0.520036613	-0.353556983	3.751697028	17.9296435	0.354897269	0.854178066	Non-preferred	20.25732293	NaN	0.396449704
1	F	R	19	18-Jul-2018_102245	22.05	1	3.9	0	18.15	Individual	1	1.1.Individual	4.067218506	0.0479506	0.211150234	1.05731073	0.191098227	0.169826432	1.450135018	0.230634501	9.6	1.05	0	2.3	12.95	7.05	15	-0.149292822	-0.463736859	1.657032494	11.89223086	0.265350084	1.719215497	Non-preferred	26.57016485	NaN	0.337104072
1	F	R	20	18-Jul-2018_151550	19.2	1	4.65	0	14.55	Individual	1	1.1.Individual	4.379015105	0.068468287	0.193570824	1.314591111	0.157588762	0.204883929	0.70016616	0.240857894	5.6	0.2	0	0	5.8	2.75	16.45	0.121363758	-0.41457167	3.480013437	19.31461717	0.387948192	1.084935125	Non-preferred	23.753207	0	0.498701299
2	F	L	1	08-Jul-2018_115401	75.85	0.5	4.8	4.8	66.25	Individual	1	2.1.Individual	5.572971553	0.048736286	0.109183587	3.696647328	0.1570697	0.155409271	1.45299122	0.212194032	13	0	0.75	0	13.75	0	75.85	0.204962385	0.400033828	1.716409054	8.382207951	0.205031779	0.693020834	Preferred	22.92024998	1	0.449275362
2	F	L	2	08-Jul-2018_154350	57.9	1	0	2.8	55.1	Individual	1	2.1.Individual	5.310826797	0.071944665	0.185627079	4.165596106	0.155534088	0.179280117	0.86043232	0.229495424	3.2	0	0	0	3.2	0	57.9	0.012640401	0.41052079	2.279818049	12.8018835	0.312159314	1.172883014	Preferred	23.52110864	NaN	0.662640207
2	F	L	3	09-Jul-2018_104750	224.7	0.822695035	2.5	11.6	210.6	Individual	1	2.1.Individual	5.022343122	0.065688685	0.176946632	14.76024755	0.145781166	0.183627757	0.853080481	0.22338132	33.3	0	0	0	33.3	0	224.7	0.215414262	0.163067044	2.539421344	11.96180685	0.324760816	1.0621399	Preferred	9.343053398	NaN	0.531256952
2	F	L	4	09-Jul-2018_153200	117.2	0.08	2.3	0.2	114.7	Individual	1	2.1.Individual	1.425943261	0.01392622	0.100258476	1.632152991	0.2055165	0.190075569	1.181012588	0.2654314	6	0	0	0	6	96.95	20.25	-0.393745016	0.916236093	0.444589181	4.253976623	0.102671419	0.50448883	Preferred	52.49646114	NaN	0.93901919
2	F	L	5	10-Jul-2018_112935	124.4	1	0	6.45	117.95	Individual	1	2.1.Individual	4.458914202	0.058073992	0.25076059	7.224404631	0.188251425	0.231078182	0.787358727	0.276095512	7.05	0	4.4	5.4	16.85	37.4	87	0.028288078	0.082242623	2.686147229	19.73432742	0.412938153	2.560889814	Preferred	4.712155208	NaN	0.549216553
2	F	L	6	10-Jul-2018_164746	120.55	0.663291139	6.65	13.1	100.8	Individual	1	2.1.Individual	5.393289088	0.055120909	0.119777002	6.64482556	0.131245928	0.177933054	1.040465384	0.20934516	26.3	1.95	0	6.1	34.35	0	120.55	-0.021020752	0.212500004	2.255417503	11.98537141	0.27657374	0.792425508	Preferred	12.17535336	NaN	0.21185738
2	F	L	7	11-Jul-2018_102518	66.2	0.585714286	4.35	6.15	55.7	Individual	1	2.1.Individual	5.195216936	0.102804561	0.318675417	6.80566191	0.127873472	0.146895646	1.248404147	0.188804858	20.15	0	0	0	20.15	0	66.2	0.338883881	0.252207602	3.293287225	20.81350661	0.586394012	3.14491235	Preferred	14.45043115	NaN	0.717735849
2	F	L	8	11-Jul-2018_152851	54.5	0.790035587	2.95	11.1	40.45	Individual	1	2.1.Individual	5.682085972	0.068775572	0.153284741	3.748268682	0.155589927	0.170083131	1.148264845	0.218030092	17.3	3	2.2	0.5	23	0	54.5	-0.106412245	0.62095195	2.124065241	9.414319692	0.302059518	0.825810224	Preferred	35.57792602	NaN	0.406966086
2	F	L	9	12-Jul-2018_104550	111.8	0.856470588	3.05	18.2	90.55	Individual	1	2.1.Individual	5.333142421	0.058787358	0.169306575	6.572426598	0.16517427	0.204210757	0.828918153	0.241766579	30.25	0.3	0.95	2.7	34.2	12.3	99.5	0.043162791	0.202343912	1.869972539	10.16093302	0.231873598	0.885592646	Preferred	11.59345215	NaN	0.32409477
2	F	L	10	12-Jul-2018_152704	26.85	0.954545455	0.15	3.15	23.55	Individual	1	2.1.Individual	3.610380181	0.044178478	0.152288358	1.186192142	0.168407681	0.212241908	0.796555912	0.253052807	4.35	0	0	1	5.35	10.05	16.8	-0.296868742	0.42849797	1.480831802	8.373396595	0.208391193	0.764835056	Preferred	24.55112523	NaN	0.604089219
2	F	L	11	14-Jul-2018_110730	10.85	1	0	2.05	8.8	Individual	1	2.1.Individual	3.578525502	0.06920051	0.219361704	0.750825534	0.103422637	0.196469096	0.487490938	0.206195237	2.05	0	0	0	2.05	0	10.85	-0.522122376	0.32538602	1.815572218	8.847408668	0.346808568	1.213585393	Preferred	18.64324567	NaN	0
2	F	L	12	14-Jul-2018_150137	67.35	0.687242798	3.8	8.35	55.2	Individual	1	2.1.Individual	5.416701295	0.067933029	0.150361946	4.575289489	0.127749221	0.165907329	1.102518605	0.202230215	15.25	0	0	0.95	16.2	0	67.35	0.189301737	0.116134901	2.404817618	10.67423895	0.288926986	0.797140012	Preferred	6.654039665	NaN	0.327893175
2	F	L	13	15-Jul-2018_102604	25.85	0.944134078	0.5	8.45	16.9	Individual	1	2.1.Individual	4.894630759	0.08436304	0.174668434	2.180784596	0.104363024	0.148433027	0.808041558	0.175911433	11.6	0	0	0	11.6	0	25.85	-0.419203339	0.838327857	3.807562815	19.33464602	0.388710128	1.023474541	Preferred	48.03264806	NaN	0.445945946
2	F	L	14	15-Jul-2018_142043	32.6	1	0	9.35	23.25	Individual	1	2.1.Individual	4.73199618	0.092556916	0.231214668	3.017355453	0.087723266	0.173241128	0.503202201	0.180059538	12	0	0	1.4	13.4	0	32.6	-0.408816809	0.443714311	3.15076056	14.11433205	0.492522986	1.334737674	Preferred	25.4229573	NaN	0.30474732
2	F	L	15	16-Jul-2018_101909	81.75	0.580327869	6.4	8.85	66.5	Individual	1	2.1.Individual	5.671660799	0.063850957	0.150438246	5.219815713	0.139889668	0.138133041	1.546400331	0.190836634	26.05	0.2	0.05	1	27.3	0	81.75	-0.0387176	0.715690186	2.412288992	11.27905159	0.316902305	0.906257976	Preferred	41.0060271	NaN	0.446821516
2	F	L	16	16-Jul-2018_142140	35.95	0.984042553	0.15	9.25	26.55	Individual	1	2.1.Individual	4.691622836	0.063078296	0.140297117	2.267664759	0.097520509	0.168992916	0.582161255	0.181562005	15.2	0	0.05	1.6	16.85	0	35.95	-0.053953522	0.28053318	2.535881985	11.20023919	0.29947327	0.863354244	Preferred	16.07336723	NaN	0.365277778
2	F	L	17	17-Jul-2018_102101	32.85	0.745856354	2.3	6.75	23.8	Individual	1	2.1.Individual	5.028819553	0.064063601	0.147456468	2.104489304	0.150283802	0.182977092	1.323974746	0.223200121	9.45	0	0.45	0.4	10.3	0	32.85	0.242560003	-0.020803617	2.502565843	11.22216386	0.302271612	0.804078208	Preferred	1.191959426	NaN	0.221884498
2	F	L	18	17-Jul-2018_152956	29.2	0.917647059	0.7	7.8	20.7	Individual	1	2.1.Individual	4.818550109	0.062566691	0.127187677	1.826947378	0.111503984	0.157381342	0.792268105	0.183369597	13.45	0	0	1.4	14.85	0	29.2	0.059193699	0.413270849	2.703414086	12.16037292	0.289204501	0.72382674	Preferred	23.67867547	NaN	0.538461539
2	F	L	19	18-Jul-2018_113459	36.05	0.58045977	3.65	5.05	27.35	Individual	1	2.1.Individual	4.674804096	0.062432038	0.134514081	2.250674956	0.112253538	0.119906243	1.407988931	0.160173911	20	0	0.45	0	20.45	0	36.05	0.119827624	0.698171527	2.902963529	13.93318438	0.276317765	0.764204106	Preferred	40.00228187	NaN	0.702216066
2	F	L	20	18-Jul-2018_153041	71.15	0.288840263	16.25	6.6	48.3	Individual	1	2.1.Individual	5.259134687	0.049710656	0.090993733	3.536913156	0.145979368	0.130887065	2.087469465	0.187394854	32.7	3.05	0.75	0.2	36.7	0	71.15	0.039177768	0.703079755	2.325212206	10.27204707	0.215008647	0.494414211	Preferred	40.28350263	1	0.39747191
3	M	R	1	08-Jul-2018_121229	44.85	1	1.3	0	43.55	Individual	1	3.1.Individual	5.396032406	0.057380687	0.099642817	2.573523802	0.187169781	0.159775204	1.366838613	0.235025614	1.3	0	0	0	1.3	0	44.85	0.021591775	-0.643872559	1.54002176	6.636979637	0.24792204	0.604089008	Non-preferred	36.89118018	1	0.31403118
3	M	R	2	08-Jul-2018_160223	78.15	0.587378641	6.05	4.25	67.85	Individual	1	3.1.Individual	5.842412878	0.056768329	0.103550489	4.436444909	0.185410953	0.16702007	1.642268232	0.236647263	10.4	0	1.1	1	12.5	0	78.15	0.072484076	-0.68001572	1.900330017	8.191778	0.239278364	0.664756071	Non-preferred	38.96203078	NaN	0.299232736
3	M	R	3	09-Jul-2018_110730	72.95	0.303030303	4	9.2	59.75	Individual	1	3.1.Individual	5.454453681	0.056837059	0.11164489	4.14626345	0.152626888	0.12453005	2.042359594	0.19069622	19.85	0	0	0.25	20.1	0	72.95	-0.003347596	-0.841741302	2.322901002	10.59546312	0.219198977	0.581833899	Non-preferred	48.22822403	NaN	0.506849315
3	M	R	4	09-Jul-2018_155053	23.2	0.264705882	1.8	5	16.4	Individual	1	3.1.Individual	4.35239245	0.069276893	0.181409424	1.607223927	0.144724828	0.094286932	2.464959422	0.170370964	6.8	0	0	0	6.8	0	23.2	-0.254476912	-0.730667826	3.097687325	15.92235327	0.304937379	0.924005776	Non-preferred	41.86418266	NaN	0.322580645
3	M	R	5	10-Jul-2018_114743	300.65	0.181818182	6.1	27.45	267.1	Individual	1	3.1.Individual	5.74049791	0.062442519	0.161079113	18.77334327	0.170644764	0.137138627	1.710954325	0.211204432	50.15	0	1.7	0.15	52	8.1	292.55	-0.236226655	-0.55292683	2.116872746	9.785653562	0.252861366	0.839804758	Non-preferred	31.68037376	NaN	0.568506817
3	M	R	6	10-Jul-2018_170659	99.35	0.646153846	4.2	2.3	92.85	Individual	1	3.1.Individual	5.824683761	0.069074076	0.183420431	6.862509495	0.15799865	0.146166206	1.261842439	0.207544082	18.35	0.75	0.1	3.45	22.65	0	99.35	0.135635601	-0.843121262	2.757108877	14.23200074	0.367741182	1.209535594	Non-preferred	48.30728993	NaN	0.523641851
3	M	R	7	11-Jul-2018_104443	63.1	0.944785276	7.7	0.45	54.95	Individual	1	3.1.Individual	5.682382524	0.093333782	0.240398639	5.88936164	0.153553664	0.190269188	0.854976528	0.229733461	12.4	0.85	0.3	0.55	14.1	0	63.1	0.173253953	-0.499066516	3.097866052	17.89464675	0.499277629	2.240805801	Non-preferred	28.59440507	NaN	0.361836896
3	M	R	8	11-Jul-2018_155402	26.7	0.738636364	3.25	1.15	22.3	Individual	1	3.1.Individual	5.139908022	0.069237113	0.179557314	1.848630924	0.139852529	0.142864594	1.368825494	0.192770376	8.15	0	0	0.65	8.8	0.85	25.85	-0.098358756	-0.477032667	2.802672494	12.52501598	0.355062215	1.102416065	Non-preferred	27.33195848	NaN	0.340186916
3	M	R	9	12-Jul-2018_110300	241.3	0.355509356	17.1	31	193.2	Individual	1	3.1.Individual	5.560010363	0.049356543	0.109295208	11.90973382	0.163077885	0.132237419	1.837801183	0.197996994	94.2	1.35	5.6	12.95	114.1	1.15	240.15	0.025144611	-0.899751839	2.96838262	14.07967529	0.257272917	0.761659502	Non-preferred	51.55198298	NaN	0.406049306
3	M	R	10	12-Jul-2018_154216	34.8	1	3.5	0	31.3	Individual	1	3.1.Individual	5.288820758	0.065868155	0.15946557	2.292211804	0.158230208	0.174545414	0.909234837	0.223859886	5.85	0	0	2.3	8.15	0	34.8	-0.084514951	-0.429863045	2.112511013	10.12494495	0.292150153	0.853983256	Non-preferred	24.62933827	NaN	0.408895265
3	M	R	11	14-Jul-2018_112704	48.05	0.472636816	4.75	5.3	38	Individual	1	3.1.Individual	5.639731552	0.065058334	0.148517576	3.126052942	0.152282945	0.160182892	1.528973232	0.21036212	13.75	0.75	0.6	1	16.1	0	48.05	-0.223480142	-0.296781782	2.192367332	9.380689825	0.252559631	0.717869453	Non-preferred	17.00434357	NaN	0.326403326
3	M	R	12	14-Jul-2018_151706	5.05	1	2.25	0	2.8	Individual	1	3.1.Individual	2.766500694	0.049961483	0.081448298	0.25230549	0.044354867	0.137956719	0.355457567	0.129884264	3.25	0	0	0	3.25	0	5.05	-0.362820218	-0.033013084	2.994731775	12.69471564	0.246735572	0.649047868	Non-preferred	1.891510404	NaN	0.382352941
3	M	R	13	15-Jul-2018_103940	68.7	0.837078652	7.45	1.45	59.8	Individual	1	3.1.Individual	5.69091842	0.073273571	0.177083312	5.033894314	0.140159414	0.170559116	0.933072183	0.209526449	16.25	0.4	0.75	2	19.4	0	68.7	0.053093531	-0.462356161	3.173866141	16.73819948	0.333036595	1.021301697	Non-preferred	26.49105664	NaN	0.376
3	M	R	14	15-Jul-2018_143544	13.6	1	2.55	0	11.05	Individual	1	3.1.Individual	4.149818733	0.068867605	0.201985914	0.936599426	0.080234136	0.162068582	0.480996715	0.170177336	4.05	0.3	0	0	4.35	0	13.6	-0.047785721	-0.157546988	2.918411287	15.30368824	0.325396257	1.10969364	Non-preferred	9.02677751	NaN	0.336996337
3	M	R	15	16-Jul-2018_103431	20.05	1	2.2	0	17.85	Individual	1	3.1.Individual	5.054483183	0.083458574	0.20280201	1.673344412	0.185189204	0.186610519	1.012441078	0.247619874	2.45	0	0	0.15	2.6	0	20.05	-0.023844271	-0.377538621	2.466503808	10.04333351	0.347162509	1.154821307	Non-preferred	21.63136956	NaN	0.343283582
3	M	R	16	16-Jul-2018_143717	5.05	1	3.35	0	1.7	Individual	1	3.1.Individual	2.720476097	0.058384505	0.118626852	0.294841753	0.041278515	0.128961512	0.405300531	0.124084724	4.1	0	0	0	4.1	0	5.05	-0.033372582	-0.521701532	3.788468834	16.34250708	0.301901764	0.831484518	Non-preferred	29.89129593	NaN	0.303921568
3	M	R	17	17-Jul-2018_103720	71.3	0.634453782	7.55	4.35	59.4	Individual	1	3.1.Individual	5.435417373	0.070381537	0.175445118	5.01820362	0.136294936	0.147096965	1.213451449	0.193469553	23.1	0	0.05	0.25	23.4	0	71.3	0.010205824	-0.639620997	2.627599041	11.35218379	0.319925732	0.941780201	Non-preferred	36.64758363	NaN	0.505255781
3	M	R	18	17-Jul-2018_154605	35.9	0.450980392	3.45	4.2	28.25	Individual	1	3.1.Individual	5.115355798	0.065744926	0.168746195	2.360242839	0.165828017	0.127160754	1.939655076	0.200038739	10.95	0	0.1	0.45	11.5	0	35.9	-0.29051445	-0.555215676	2.207843633	10.2207509	0.271015412	0.833051909	Non-preferred	31.81151495	NaN	0.414464534
3	M	R	19	18-Jul-2018_114906	8.55	1	2.65	0	5.9	Individual	1	3.1.Individual	4.174341733	0.080718322	0.198047656	0.690141649	0.077049404	0.158975004	0.486188135	0.168158995	3.1	0.2	0	0	3.3	0	8.55	-0.165709157	0.03237765	3.001168947	11.46787392	0.427605436	1.244849173	Non-preferred	1.855102704	NaN	0.372093023
3	M	R	20	18-Jul-2018_154534	131.65	0.608163265	7.45	4.8	119.4	Individual	1	3.1.Individual	5.936251561	0.051534318	0.107684337	6.784492979	0.171521379	0.153496696	1.42305801	0.219127995	25.1	0	0.95	4.9	30.95	0	131.65	-0.094594418	-0.605091865	2.056116566	9.065735442	0.231615378	0.648835425	Non-preferred	34.66921007	1	0.454441913
4	M	L	1	08-Jul-2018_122904	103.4	0.777777778	0.4	1.4	101.55	Individual	1	4.1.Individual	2.92562865	0.01959811	0.12206677	2.025464635	0.158215853	0.182922853	0.883859645	0.235489145	3.3	0	0	0	3.3	77.7	25.65	0.327164709	0.006121103	0.467140251	3.854039328	0.071448456	0.438948111	Preferred	0.350713365	0	0.873791103
4	M	L	2	08-Jul-2018_162040	83.75	1	0	3.1	80.65	Individual	1	4.1.Individual	1.604099911	0.025210503	0.184921781	2.111379606	0.152495838	0.239890905	0.622622805	0.257842736	3.7	0	0	2.95	6.65	66.05	17.7	0.598107805	-0.824265829	0.59597521	5.285204307	0.133335895	0.835641219	Preferred	47.22695319	NaN	0.028042959
4	M	L	3	09-Jul-2018_113829	46.4	0.804347826	1.8	7.4	37.2	Individual	1	4.1.Individual	4.91204493	0.07624423	0.190926801	3.537732255	0.113681282	0.183764105	0.905907992	0.202707601	9.4	0	1.5	0.3	11.2	0	46.4	-0.037768955	0.059904313	2.204978999	11.08669166	0.31676451	1.237210198	Preferred	3.432264312	NaN	0.214208827
4	M	L	4	09-Jul-2018_161501	186.25	1	0	58.15	128.1	Individual	1	4.1.Individual	3.71562101	0.037821914	0.258812788	7.044331551	0.137141178	0.230682862	0.549280318	0.241312775	58.85	0	3.25	29.7	91.8	129.5	56.75	0.301614902	-0.654234393	1.071177464	9.202544588	0.232855808	1.545768931	Preferred	37.48486952	NaN	0.048040795
4	M	L	5	10-Jul-2018_120849	350.8	0.985815603	0.2	13.9	336.65	Individual	1	4.1.Individual	3.729858263	0.026842621	0.171447029	9.415049232	0.218865398	0.25482955	0.847799428	0.305569808	15.25	0	12.4	1.75	29.4	237.7	113.05	0.094755698	-0.02026973	0.692666002	5.509409296	0.116690322	0.755538602	Preferred	1.16136999	NaN	0.554874572
4	M	L	6	10-Jul-2018_172622	291.05	1	0	7.5	283.55	Individual	1	4.1.Individual	3.64038695	0.024768253	0.12345029	7.208800131	0.173222264	0.252100219	0.672116298	0.276946969	7.65	0	5.05	62.4	75.1	175.35	115.7	-0.07483072	-0.145329155	0.835588251	5.735350845	0.147325989	0.717293371	Preferred	8.326747206	NaN	0.01202336
4	M	L	7	11-Jul-2018_105947	176	0.91509434	1.35	14.55	160.1	Individual	1	4.1.Individual	3.777431246	0.059908095	0.313658712	10.5438248	0.17550679	0.24845439	1.136105577	0.273985938	20.1	0	3.1	15.6	38.8	83.35	92.65	0.007251861	-0.091603871	1.200255612	9.115573949	0.344287052	2.214147448	Preferred	5.248515189	NaN	0.058790116
4	M	L	8	11-Jul-2018_161409	72.8	1	0	4.25	68.55	Individual	1	4.1.Individual	3.317658901	0.036770078	0.171539981	2.676861703	0.21524929	0.209504291	1.036724976	0.280101827	4.25	0.25	0.5	3.55	8.55	44	28.8	-0.125493845	0.520257602	0.993961084	7.264788682	0.197316918	1.00725807	Preferred	29.80856483	NaN	0.622512011
4	M	L	9	12-Jul-2018_112125	897.3	0.840736728	7.35	38.8	851.15	Individual	1	4.1.Individual	3.784415573	0.025915567	0.192988467	23.25403841	0.177096559	0.250939089	0.772976165	0.274340866	51.25	0.6	58.2	255	365.05	683.2	214.1	-0.198027216	-0.066591464	0.604306037	5.171061834	0.142641222	0.909517691	Preferred	3.815409833	NaN	0.021062016
4	M	L	10	12-Jul-2018_155836	284.9	0.964560863	1.15	31.3	252.45	Individual	1	4.1.Individual	4.568521896	0.04864182	0.207846234	13.85805461	0.128382286	0.224137347	0.552575525	0.230818333	42.1	0.1	2.05	74.45	118.7	126.05	158.85	-0.272063628	-0.171079302	1.087954527	6.439593546	0.219157187	0.976360323	Preferred	9.802121952	NaN	0.077732936
4	M	L	11	14-Jul-2018_114528	314.05	0.954427083	1.75	36.65	275.65	Individual	1	4.1.Individual	4.946920977	0.064772428	0.198695391	20.34178087	0.155847785	0.234103908	0.654597731	0.254841402	41	0.35	3.15	54.85	99.35	38.7	275.35	-0.294677621	0.112698879	1.601431279	7.803342699	0.235869089	0.876102394	Preferred	6.457170151	NaN	0.130531678
4	M	L	12	14-Jul-2018_154228	42.3	1	0	11.1	31.2	Individual	1	4.1.Individual	4.274235131	0.070729917	0.175622125	2.991875482	0.139085766	0.234770429	0.540038655	0.244089754	11.1	0	1	9.15	21.25	2.1	40.2	-0.370521248	-0.052398803	2.814533093	17.60569912	0.269257902	0.834976693	Preferred	3.002230272	NaN	0.043683589
4	M	L	13	15-Jul-2018_105505	98.6	1	0	6.9	91.7	Individual	1	4.1.Individual	2.141814012	0.022762092	0.125593661	2.2443423	0.195098587	0.249451924	0.753490036	0.289394177	7	0	0.6	5.15	12.75	67.45	31.15	0.400909105	-0.438968494	0.928906646	7.702418456	0.130803829	0.658528761	Preferred	25.15104206	NaN	0.005575266
4	M	L	14	15-Jul-2018_144956	100.1	0.713136729	5.35	13.3	81.45	Individual	1	4.1.Individual	4.066386544	0.047003891	0.1985181	4.705089452	0.105077187	0.18116516	0.846398675	0.194004786	22.7	0.45	1.35	3.75	28.25	40.45	59.65	-0.152184282	0.057915479	1.76644492	11.25206574	0.216916571	0.912451363	Preferred	3.3183125	NaN	0.175736396
4	M	L	15	16-Jul-2018_104929	61.5	1	0	15.65	45.85	Individual	1	4.1.Individual	4.577991853	0.074871403	0.200123098	4.604591305	0.112277333	0.201606651	0.549616096	0.211073691	17.4	0	0	2.45	19.85	0	61.5	-0.217529768	0.035219425	2.173155006	10.88644563	0.332146567	1.216626663	Preferred	2.017924385	NaN	0.105605199
4	M	L	16	16-Jul-2018_145211	169.4	1	0	4.6	164.8	Individual	1	4.1.Individual	1.459644224	0.019103551	0.154474599	3.236141596	0.183189484	0.202047067	0.905369001	0.260789613	5.25	0.6	0	2.35	8.2	140.4	29	0.038012084	0.243289231	0.381581412	3.617978349	0.104823906	0.695827501	Preferred	13.93944613	NaN	0.875479492
4	M	L	17	17-Jul-2018_105555	35.45	0.891089109	0.55	4.5	30.4	Individual	1	4.1.Individual	5.195210108	0.086600977	0.221212521	3.070004643	0.165914539	0.210748739	0.851984231	0.247592918	6.3	0	0	2.3	8.6	0	35.45	-0.546871776	0.65515624	2.089122983	9.54430471	0.300091925	0.891638922	Preferred	37.53768748	NaN	0.174647888
4	M	L	18	17-Jul-2018_160024	73.95	0.764705882	4.8	15.6	53.55	Individual	1	4.1.Individual	5.361871125	0.08177474	0.231596933	6.047242053	0.135240745	0.185139333	1.039641255	0.213885974	24	0.35	0.75	4.6	29.7	1.2	72.75	-0.119964524	0.306283936	2.393467478	11.52384372	0.3405542	1.059853353	Preferred	17.54877686	NaN	0.210135135
4	M	L	19	18-Jul-2018_120409	84.3	0.975806452	0.45	18.15	65.7	Individual	1	4.1.Individual	4.917180228	0.089925724	0.252379162	7.580738503	0.123480399	0.187545221	0.665291363	0.208954718	26.1	0	0	3.4	29.5	0	84.3	-0.122702306	0.407358001	2.410579153	11.22837544	0.336701423	1.071556044	Preferred	23.33989423	NaN	0.302904565
4	M	L	20	18-Jul-2018_160138	50.2	0.955223881	0.6	12.8	36.8	Individual	1	4.1.Individual	4.773185214	0.099880014	0.247583839	5.013976684	0.129071111	0.208054658	0.641179757	0.224693907	13.8	0	0.05	2.85	16.7	0	50.2	-0.253617433	0.108314393	2.398944467	10.67730222	0.350640421	1.014601353	Preferred	6.20595758	0	0.12437811
5	F	R	1	08-Jul-2018_125203	9.55	1	1.8	0	7.75	Individual	1	5.1.Individual	4.376549187	0.08748304	0.165435056	0.835463032	0.106805915	0.171669771	0.592221213	0.195399692	1.8	0	0	0	1.8	0	9.55	0.213366531	-0.471440034	2.570036834	9.120679162	0.323459165	0.865727278	Non-preferred	27.01152425	1	0.390625
5	F	R	2	08-Jul-2018_163629	39.75	0.405405405	6.75	9.9	23.1	Individual	1	5.1.Individual	4.906412216	0.074826756	0.157555327	2.974363541	0.134420502	0.113810316	2.61386593	0.173493967	17.25	0	0	0	17.25	0	39.75	-0.120349025	-0.789502697	3.826998866	17.97805822	0.401789397	0.920745372	Non-preferred	45.23517246	NaN	0.364321608
5	F	R	3	09-Jul-2018_115548	5.05	1	4.25	0	0.8	Individual	1	5.1.Individual	2.197487235	0.09843604	0.240484994	0.497102002	0.032992745	0.165712379	0.191343527	0.139723767	4.35	0	0	0	4.35	0	5.05	0.168696042	0.314568147	8.136098539	45.33181503	0.796597476	1.797021792	Non-preferred	18.02342721	NaN	0.049019608
5	F	R	4	09-Jul-2018_164137	17.15	0.462264151	2.45	2.85	11.85	Individual	1	5.1.Individual	3.402271147	0.051160916	0.115668277	0.877409718	0.098807447	0.107923536	1.390388071	0.143732096	11.15	0	0	0	11.15	0	17.15	-0.445935139	-0.301818009	3.319138335	17.17306104	0.309535646	0.703019709	Non-preferred	17.2928981	NaN	0.627906977
5	F	R	5	10-Jul-2018_125142	12.1	0.974683544	3.85	0.1	8.15	Individual	1	5.1.Individual	3.402677856	0.08702036	0.197117346	1.052946361	0.07044063	0.118796784	0.717563248	0.13216172	8.7	0	0	0	8.7	0	12.1	-0.193369313	-0.50727178	5.858016565	29.18914442	0.559637578	1.276001439	Non-preferred	29.06453207	NaN	0.728395062
5	F	R	6	10-Jul-2018_175944	11.65	0.987012987	3.8	0.05	7.8	Individual	1	5.1.Individual	4.001706863	0.120561749	0.283532407	1.404544378	0.082554463	0.128864092	0.776420232	0.150494891	6	0	0	0	6	0	11.65	-0.349730293	-0.251209576	5.997820405	29.18694004	0.790105829	2.013654158	Non-preferred	14.39324847	NaN	0.478632479
5	F	R	7	11-Jul-2018_121206	36.7	0.654205607	7	3.7	26	Individual	1	5.1.Individual	4.854099006	0.095846244	0.193601763	3.517557159	0.111725322	0.120354294	1.390943211	0.161503529	19.05	0	0	0.1	19.15	0	36.7	0.095171235	-0.902477263	4.304693169	20.58975217	0.575842889	1.337950903	Non-preferred	51.70813826	NaN	0.488435374
5	F	R	8	11-Jul-2018_164428	28.6	0.577922078	4.45	3.25	20.9	Individual	1	5.1.Individual	5.342970474	0.103136754	0.209097463	2.949711176	0.134526927	0.140110941	1.551570278	0.19136667	9	0	0	0	9	0	28.6	-0.109052902	-0.527856641	3.552813291	16.08465448	0.549219784	1.201562489	Non-preferred	30.2439577	NaN	0.415357766
5	F	R	9	12-Jul-2018_115214	1026.65	0.097292191	30.9	286.7	709.05	Individual	1	5.1.Individual	4.872021588	0.061757221	0.118781985	63.40305091	0.212479797	0.145537716	2.751739494	0.229974654	470.4	49.3	193.8	204.75	918.25	1.6	1025.05	-0.055021608	-0.843527142	3.536812527	20.41830422	0.294241499	0.733321081	Non-preferred	48.33054517	NaN	0.178825363
5	F	R	10	12-Jul-2018_161732	16.9	0.734939759	3.05	1.1	12.75	Individual	1	5.1.Individual	4.887988507	0.099792718	0.215865008	1.686496927	0.115436261	0.12222014	1.31753551	0.169267102	6.2	0	0	0	6.2	0	16.9	-0.055627845	-0.634063059	3.736183241	18.62587919	0.518391122	1.2421919	Non-preferred	36.32913721	NaN	0.646017699
5	F	R	11	14-Jul-2018_121451	17.2	0.926829268	5.7	0.45	11.05	Individual	1	5.1.Individual	4.607302462	0.101310878	0.220486462	1.742547099	0.098463614	0.140002476	0.797951661	0.165556644	8.8	0.65	0	0	9.45	0	17.2	-0.069717532	-0.487551359	4.469101609	19.09833686	0.517233767	1.243392289	Non-preferred	27.93463519	NaN	0.48115942
5	F	R	12	14-Jul-2018_160022	305.9	0.562062937	32.15	25.05	248.7	Individual	1	5.1.Individual	3.83649484	0.072403414	0.256462263	22.14820439	0.155218983	0.103551432	1.98517415	0.17760546	77.05	1.85	0.15	138.85	217.9	136.9	169	-0.265029442	-0.639044021	2.858002912	18.01509492	0.438532899	1.841081275	Non-preferred	36.61452531	NaN	0.19594705
5	F	R	13	15-Jul-2018_111105	86.25	0.37037037	12	20.4	53.85	Individual	1	5.1.Individual	4.164747068	0.071214296	0.161757062	6.142233	0.10334385	0.089345056	2.197174206	0.135267204	60.95	0.65	0	0.15	61.75	0	86.25	-0.021069168	-1.050655656	5.566806787	28.05608375	0.477346298	1.061402395	Non-preferred	60.19813478	NaN	0.526071842
5	F	R	14	15-Jul-2018_150642	16.45	0.772727273	2.55	0.75	13.15	Individual	1	5.1.Individual	4.496716835	0.122382438	0.320398405	2.013191106	0.093136409	0.121981371	1.007146043	0.153833119	5.45	0	0	0	5.45	0	16.45	-0.330732383	-0.332430597	5.283370156	26.52991699	0.736202032	2.380488231	Non-preferred	19.04687017	NaN	0.490909091
5	F	R	15	16-Jul-2018_110513	5.05	1	3.35	0	1.7	Individual	1	5.1.Individual	3.050408282	0.080032538	0.201256019	0.404164319	0.068957962	0.179809713	0.316563574	0.172698385	3.35	0	0	0	3.35	0	5.05	-0.222067756	0.243476926	5.137738341	24.45867748	0.462004392	1.006919249	Non-preferred	13.95020027	NaN	0
5	F	R	16	16-Jul-2018_150908	13.6	1	3.1	0	10.5	Individual	1	5.1.Individual	4.861442734	0.113456411	0.200406514	1.543007195	0.15348578	0.179144164	0.894830477	0.222754182	3.7	0	0	0.1	3.8	0	13.6	-0.253960997	0.030275642	4.520807539	21.41653369	0.611319187	1.501018225	Non-preferred	1.734666491	NaN	0.315018315
5	F	R	17	17-Jul-2018_111148	15.6	0.96350365	6.6	0.25	8.75	Individual	1	5.1.Individual	3.634143285	0.095928122	0.234662693	1.4964787	0.078637339	0.130163709	0.684160184	0.144199785	11.9	0	0	0	11.9	0	15.6	-0.026329994	-0.593591842	5.413880984	24.69878192	0.602485619	1.370547761	Non-preferred	34.01030729	NaN	0.591054313
5	F	R	18	17-Jul-2018_161548	30.65	0.828125	7.95	1.65	21.05	Individual	1	5.1.Individual	5.379330825	0.092875226	0.177931212	2.846625688	0.145177727	0.180127087	1.025283946	0.217323207	11.3	0.3	1.05	0.75	13.4	0	30.65	0.144219302	-0.452332589	3.248369607	16.30390547	0.390030258	0.991901996	Non-preferred	25.91674831	NaN	0.376221498
5	F	R	19	18-Jul-2018_121914	14.05	0.826086957	2.85	0.6	10.6	Individual	1	5.1.Individual	4.944801518	0.095895297	0.176343876	1.347328928	0.121190996	0.132364619	1.170178913	0.176429594	5.2	0	0	0.05	5.25	0	14.05	-0.404623232	-0.229419232	3.946616226	18.02962306	0.456735938	1.036039323	Non-preferred	13.14475374	NaN	0.443262411
5	F	R	20	18-Jul-2018_161625	15.4	1	3.8	0	11.6	Individual	1	5.1.Individual	4.698423476	0.09561662	0.167234107	1.472495952	0.109671889	0.158289412	0.719025944	0.183118206	6.6	0	0	0	6.6	0	15.4	-0.487634909	0.089219584	4.026486928	18.35584915	0.480992106	1.064931797	Non-preferred	5.111905585	1	0.504854369
6	F	L	1	08-Jul-2018_130810	23.2	1	0	2.3	20.9	Individual	1	6.1.Individual	3.766443394	0.034646242	0.089666396	0.803792816	0.183378768	0.241824936	0.716954731	0.277257283	2.3	0	0	0	2.3	8.45	14.75	-0.044935371	0.134800485	1.464224311	6.520420251	0.176433343	0.549218356	Preferred	7.723498849	1	0.161290322
6	F	L	2	08-Jul-2018_165339	9.45	1	0	2.3	7.15	Individual	1	6.1.Individual	4.758696121	0.121804119	0.247167589	1.151048922	0.123978085	0.177925801	0.662865033	0.207873403	2.3	0	0.1	0	2.4	0	9.45	-0.005618316	0.327959052	4.58548107	21.32226306	0.759291569	2.290172729	Preferred	18.79066952	NaN	0.37368421
6	F	L	3	09-Jul-2018_121252	71.35	0.414117647	12.45	8.8	50.1	Individual	1	6.1.Individual	5.091927991	0.08369982	0.195684611	5.971982153	0.117484745	0.108162108	2.035344179	0.160448314	27.25	0	0	0	27.25	0	71.35	0.088327217	0.725327595	3.144903378	14.45636826	0.437079702	1.162584768	Preferred	41.55820998	NaN	0.510504202
6	F	L	4	09-Jul-2018_165655	48.1	0.5859375	5.3	7.5	35.3	Individual	1	6.1.Individual	5.19322311	0.067611623	0.163136558	3.252119058	0.12116693	0.121407449	1.53372353	0.169543803	19.5	0.55	0.5	0	20.55	0	48.1	0.152376658	0.69298351	2.853831117	15.40807078	0.32670118	1.056694903	Preferred	39.70503037	NaN	0.528556594
6	F	L	5	10-Jul-2018_131131	96.9	0.703389831	5.25	12.45	79.2	Individual	1	6.1.Individual	5.600140601	0.078908966	0.166054242	7.646278811	0.130681023	0.137124132	1.350024573	0.183033343	34.45	0.75	0	0.45	35.65	0.75	96.15	0.136388554	0.54644971	2.622387394	15.4244515	0.338709232	1.254947466	Preferred	31.30926212	NaN	0.394533265
6	F	L	6	10-Jul-2018_182117	34.75	0.93220339	0.2	2.75	31.8	Individual	1	6.1.Individual	5.527187839	0.093349091	0.24140538	3.243880904	0.141191313	0.170204554	0.929433321	0.211446596	4.7	1.2	0.2	0.45	6.55	0	34.75	0.186019389	0.236505196	2.525538763	14.88745215	0.471350015	1.858725628	Preferred	13.55074958	NaN	0.346264368
6	F	L	7	11-Jul-2018_122931	52.95	0.919463087	0.6	6.85	45.5	Individual	1	6.1.Individual	5.236348403	0.080086197	0.174137934	4.240564157	0.116367571	0.143756375	0.922250477	0.181576209	13.6	0	0	0	13.6	0	52.95	-0.06996351	0.692395013	2.514780897	13.59390938	0.392237438	1.310795334	Preferred	39.671312	NaN	0.579245283
6	F	L	8	11-Jul-2018_170238	128.35	0.792307692	2.7	10.3	115.35	Individual	1	6.1.Individual	6.049900369	0.078712671	0.150124107	10.10277132	0.151867081	0.158696846	1.170703423	0.212455561	20.2	0.7	0	1.35	22.25	0	128.35	-0.120482099	0.658858522	1.967609291	8.640247331	0.30633773	0.784634834	Preferred	37.7498126	NaN	0.409267913
6	F	L	9	12-Jul-2018_122525	108.65	0.302941176	11.85	5.15	91.65	Individual	1	6.1.Individual	5.830068222	0.074889796	0.152888596	8.13677632	0.156040728	0.132522486	1.775770969	0.197684252	27.3	3.1	0.5	0	30.9	0	108.65	0.08724727	0.697928411	2.415557493	11.66105367	0.2818761	0.775126598	Preferred	39.98835233	NaN	0.394664213
6	F	L	10	12-Jul-2018_163210	95.25	0.725490196	2.1	5.55	87.6	Individual	1	6.1.Individual	5.558262248	0.061397462	0.11573252	5.84810827	0.136576743	0.13609241	1.234713474	0.188241289	23.55	0.15	1.05	1.15	25.9	0	95.25	0.006187229	0.724069698	2.065035433	9.402587516	0.262941827	0.649354559	Preferred	41.48613777	NaN	0.605981112
6	F	L	11	14-Jul-2018_123648	8.85	1	0	3.9	4.95	Individual	1	6.1.Individual	4.039087925	0.108221112	0.225222098	0.957756842	0.089032439	0.162488542	0.529596283	0.17597645	3.9	0	0	0.3	4.2	0	8.85	-0.002729573	0.373187257	2.818367063	11.59545091	0.415509906	1.141599603	Preferred	21.38205481	NaN	0.264044944
6	F	L	12	14-Jul-2018_162746	312.8	0.792426367	7.4	28.25	277.15	Individual	1	6.1.Individual	5.67658246	0.068189892	0.125397477	21.32979807	0.118504391	0.146556043	1.000347814	0.186432735	53.55	4.3	0.2	0.1	58.15	0	312.8	0.016748656	0.445610819	2.0009147	8.758650959	0.274544194	0.685939368	Preferred	25.53161921	NaN	0.434393479
6	F	L	13	15-Jul-2018_113103	123.7	0.731481481	4.35	11.85	107.5	Individual	1	6.1.Individual	5.818689218	0.092321925	0.192153287	11.42022208	0.129751112	0.13890465	1.210198302	0.187581697	25.55	0.75	0.1	0.9	27.3	0	123.7	0.055644931	0.522201725	2.690794798	13.40842229	0.36845824	1.078502309	Preferred	29.91995491	NaN	0.431111111
6	F	L	14	15-Jul-2018_152116	115.95	0.692682927	3.15	7.1	105.7	Individual	1	6.1.Individual	5.686064019	0.07604716	0.150912393	8.817668229	0.125880522	0.137056318	1.147484162	0.183704351	23.5	0	0.3	0.6	24.4	0	115.95	-0.025276375	0.618207939	2.472291786	11.55780425	0.310407939	0.820574757	Preferred	35.42070578	NaN	0.465948276
6	F	L	15	16-Jul-2018_112244	210.8	0.825783972	2.5	11.85	196.45	Individual	1	6.1.Individual	5.860033548	0.081236412	0.149356032	17.12463564	0.139821634	0.152988971	1.021978091	0.20266083	31	0.2	0	0.35	31.55	0	210.8	0.039782128	0.534574209	2.350739872	10.28476808	0.372922776	0.92663241	Preferred	30.62884602	NaN	0.563670856
6	F	L	16	16-Jul-2018_152536	646.25	0.574087863	28.6	38.55	579.1	Individual	1	6.1.Individual	6.003675281	0.060804365	0.108274765	39.29482103	0.136596402	0.147775029	1.209950438	0.197121841	108.05	2.6	1.25	6.45	118.35	0	646.25	0.019424256	0.534737387	1.881447478	8.444013556	0.229547887	0.600155471	Preferred	30.63819542	NaN	0.470369797
6	F	L	17	17-Jul-2018_112534	308.95	0.594594595	15.75	23.1	270.1	Individual	1	6.1.Individual	5.828654516	0.07391723	0.151949108	22.83672829	0.128440186	0.136322493	1.274074247	0.18437627	69	3.75	3.45	1.2	77.4	0	308.95	-0.016133831	0.670824311	2.228627193	10.07652492	0.277570045	0.773063121	Preferred	38.4354018	NaN	0.48171521
6	F	L	18	17-Jul-2018_163437	334.4	0.520610687	15.7	17.05	301.65	Individual	1	6.1.Individual	5.986301028	0.064431443	0.112407228	21.54587443	0.137786092	0.143993473	1.271505661	0.195011841	57.4	1.65	1.2	4.15	64.4	0	334.4	0.037925132	0.562674679	1.91940795	8.915720859	0.229855172	0.617208288	Preferred	32.23888433	NaN	0.461204963
6	F	L	19	18-Jul-2018_123304	134.65	0.726666667	4.1	10.9	119.65	Individual	1	6.1.Individual	5.783840054	0.072368017	0.143338393	9.744353523	0.129629814	0.142750092	1.157245307	0.189532089	25.4	1.05	0.1	0.7	27.25	0	134.65	0.058550047	0.514351125	2.036559106	9.189385582	0.290856701	0.778371049	Preferred	29.47014864	NaN	0.474758723
6	F	L	20	18-Jul-2018_163133	92.8	0.726027397	2	5.3	85.5	Individual	1	6.1.Individual	5.718142826	0.07370507	0.150025116	6.839830531	0.135974468	0.150020463	1.070297334	0.199082969	13.9	0	0	0	13.9	0	92.8	-0.127056363	0.682487157	1.936257119	8.322816981	0.332170389	0.954099968	Preferred	39.10363368	1	0.521270867
7	M	R	1	08-Jul-2018_132257	191.7	0.669421488	12.15	6	173.55	Individual	1	7.1.Individual	5.773958584	0.061684393	0.145413094	11.82489807	0.186336918	0.193513462	1.20361405	0.252277795	20.1	0.05	1.1	0.05	21.3	37.95	153.75	-0.120963208	-0.299933736	1.626514516	8.113266582	0.240108416	0.731473581	Non-preferred	17.1849372	1	0.471968709
7	M	R	2	08-Jul-2018_170855	42.8	0.649193548	8.05	4.35	30.4	Individual	1	7.1.Individual	5.084285551	0.061496804	0.108555664	2.632063225	0.132970729	0.137346223	1.772744577	0.187228954	12.4	0	0	0	12.4	0	42.8	0.065420157	-0.78872109	1.837127007	8.318908779	0.241622961	0.635864811	Non-preferred	45.19038965	NaN	0.389731622
7	M	R	3	09-Jul-2018_123405	63.65	0.773722628	10.6	3.1	49.95	Individual	1	7.1.Individual	5.737556544	0.056041129	0.146351035	3.567017835	0.158447161	0.18979695	1.148062839	0.231068727	16	0.35	8.35	0.3	25	2.4	61.25	-0.159158934	-0.206937201	1.9679819	11.24135711	0.226280297	0.996286025	Non-preferred	11.85662824	NaN	0.392464678
7	M	R	4	09-Jul-2018_171520	68.35	0.958677686	5.8	0.25	62.3	Individual	1	7.1.Individual	5.629002805	0.078574304	0.161816145	5.370553664	0.129182577	0.150189491	0.98543274	0.191996963	17.7	2.2	0	0	19.9	0	68.35	0.16187368	-0.705117911	2.367473198	10.92656766	0.329255685	0.895991412	Non-preferred	40.40028036	NaN	0.518274854
7	M	R	5	10-Jul-2018_133257	35.9	0.8984375	5.75	0.65	29.5	Individual	1	7.1.Individual	4.948788769	0.074158972	0.163616605	2.662307078	0.117052387	0.146578528	0.861468695	0.178405072	16.15	0	0.05	0	16.2	0	35.9	0.030527852	-0.72504144	2.67307236	12.83533301	0.323006502	0.830789099	Non-preferred	41.54181446	NaN	0.600834492
7	M	R	6	10-Jul-2018_183631	34.25	0.465517241	1.35	1.55	31.35	Individual	1	7.1.Individual	5.678494065	0.091652023	0.170683136	3.139081793	0.169161322	0.157810131	1.41253372	0.222466848	4.5	0.4	0.75	0	5.65	0	34.25	0.154809784	-0.765708176	2.426257049	11.49944549	0.36896834	0.951799424	Non-preferred	43.87184684	NaN	0.357142857
7	M	R	7	11-Jul-2018_124857	311.95	0.577259475	19.8	14.5	277.65	Individual	1	7.1.Individual	6.028254893	0.066577459	0.133727909	20.76883821	0.159912301	0.160439555	1.259808595	0.215541655	69.5	7.15	3	1.7	81.35	0.45	311.5	0.128545201	-0.735803938	1.846824662	9.122438085	0.293061658	0.776035977	Non-preferred	42.15846021	NaN	0.467147436
7	M	R	8	11-Jul-2018_172008	120.2	0.63803681	5.2	2.95	112.05	Individual	1	7.1.Individual	5.774208474	0.078799797	0.165496809	9.471735659	0.172563158	0.163256325	1.208709128	0.224798992	23.85	0.6	0.05	0.75	25.25	0.1	120.1	-0.005446984	-0.672871333	2.235109733	9.994480673	0.325720587	0.9363623	Non-preferred	38.55268756	NaN	0.494386694
7	M	R	9	12-Jul-2018_124120	178.8	0.527941176	17.95	16.05	144.8	Individual	1	7.1.Individual	5.658456719	0.068828202	0.153658781	12.30648248	0.137561621	0.13905507	1.550597852	0.188976233	61.9	0.9	1.45	1	65.25	0.5	178.3	0.136209384	-0.851490853	2.458304301	12.00633418	0.29406966	0.812807195	Non-preferred	48.78683216	NaN	0.492311993
7	M	R	10	12-Jul-2018_164749	114.75	0.484177215	7.65	8.15	98.95	Individual	1	7.1.Individual	5.643465952	0.071010494	0.160816851	8.148454196	0.154385415	0.138000229	1.4977456	0.198891413	33.9	0	1.5	0.05	35.45	2.2	112.55	0.089371204	-0.867350925	2.181543972	9.682789391	0.333730552	0.899257463	Non-preferred	49.69554735	NaN	0.530487805
7	M	R	11	14-Jul-2018_125235	89.8	0.481404959	11.65	12.55	65.6	Individual	1	7.1.Individual	5.551716046	0.072525792	0.173012088	6.512816107	0.137759087	0.12521784	1.819233976	0.180591327	36.5	0.35	0.3	0.6	37.75	3.5	86.3	0.022044306	-0.83437378	2.564731858	11.21796666	0.325115314	0.95863165	Non-preferred	47.80609612	NaN	0.46132443
7	M	R	12	14-Jul-2018_165403	24.2	0.86440678	2.55	0.4	21.25	Individual	1	7.1.Individual	5.284742856	0.093537698	0.221322896	2.26361229	0.159040785	0.160029149	1.090303148	0.216264062	4.4	0	0	0.3	4.7	0	24.2	0.163352751	-0.774685567	2.116304893	9.830178443	0.455711387	1.550422047	Non-preferred	44.38621345	NaN	0.395876289
7	M	R	13	15-Jul-2018_114816	19.75	0.941176471	3.2	0.2	16.35	Individual	1	7.1.Individual	5.025437064	0.119154356	0.259940094	2.353298526	0.12494207	0.142922705	0.96584114	0.187069683	4.9	0	0.05	0	4.95	0	19.75	0.169889922	-0.846153736	3.665251985	16.76644588	0.564493757	1.509441311	Non-preferred	48.48103791	NaN	0.626262626
7	M	R	14	15-Jul-2018_153801	46.4	1	8.35	0	38.05	Individual	1	7.1.Individual	5.339729057	0.092644479	0.226012912	4.298703848	0.125040498	0.176853082	0.691085744	0.204483749	13.6	0.15	1.6	0	15.35	0.5	45.9	0.07644094	-0.382235526	3.119865896	14.81366438	0.430729755	1.315061973	Non-preferred	21.90048242	NaN	0.4467169
7	M	R	15	16-Jul-2018_113948	68.15	0.779467681	10.25	2.9	55	Individual	1	7.1.Individual	4.75075248	0.068040067	0.174733781	4.636930536	0.106445161	0.125454863	0.94962788	0.160324504	32.5	0	0	0.2	32.7	1.75	66.4	-0.060001059	-0.802859269	2.802594979	11.42661594	0.335346824	0.967542973	Non-preferred	46.00044768	NaN	0.68914956
7	M	R	16	16-Jul-2018_155243	36.55	0.958041958	6.85	0.3	29.4	Individual	1	7.1.Individual	5.14294601	0.07633693	0.185145669	2.790114775	0.116779261	0.160882825	0.764728282	0.191158581	10.9	0	0	0	10.9	0	36.55	0.090452115	-0.54593007	2.463101979	10.83576147	0.366286388	1.045527273	Non-preferred	31.27948893	NaN	0.546448087
7	M	R	17	17-Jul-2018_114512	12.65	1	4.3	0	8.35	Individual	1	7.1.Individual	4.526278153	0.093101382	0.218209882	1.177732487	0.085279752	0.155224807	0.579870311	0.17022335	4.85	0.1	0	0	4.95	0	12.65	0.137118596	-0.307329751	2.982896985	12.36865575	0.445788165	1.292784907	Non-preferred	17.60869763	NaN	0.437007874
7	M	R	18	17-Jul-2018_165512	49.35	0.482269504	6.8	7.3	35.25	Individual	1	7.1.Individual	4.534279439	0.065179539	0.180240984	3.216610251	0.126153872	0.116222879	1.57498679	0.163483021	29.65	0	0	0.1	29.75	0.8	48.55	-0.1783947	-0.835515892	3.261705136	14.29024035	0.328383772	0.969859718	Non-preferred	47.87153434	NaN	0.632591093
7	M	R	19	18-Jul-2018_125002	40.55	0.694214876	4.2	1.85	34.5	Individual	1	7.1.Individual	5.410707261	0.078459199	0.167872576	3.181520501	0.14557163	0.156207798	1.050614573	0.205543799	9.95	1.2	0.45	0	11.6	0.2	40.35	0.00510296	-0.644534453	2.467559612	11.05053658	0.372606498	1.008045679	Non-preferred	36.9291039	NaN	0.602216749
7	M	R	20	18-Jul-2018_164746	22.1	1	4.1	0	18	Individual	1	7.1.Individual	5.0879518	0.082472749	0.184436555	1.822647745	0.138487283	0.17187446	0.782029584	0.207226507	7.8	1.3	1	0.85	10.95	0.1	22	-0.158139525	-0.443494276	2.831535594	12.95236571	0.373485591	1.064905048	Non-preferred	25.41035026	1	0.48758465
8	M	L	1	08-Jul-2018_134130	7.55	1	0	2.55	5	Individual	1	8.1.Individual	2.857137667	0.028629786	0.050771069	0.216154881	0.080844587	0.150581679	0.517404374	0.168842829	2.55	0	0	0	2.55	0	7.55	0.254062156	0.142836664	1.396708811	5.966313479	0.142771925	0.325728171	Preferred	8.183938001	1	0.638157895
8	M	L	2	08-Jul-2018_172506	43.85	0.864705882	1.15	7.35	35.35	Individual	1	8.1.Individual	4.845316101	0.072375721	0.196920163	3.173675357	0.100084042	0.158894121	0.759255402	0.183517577	8.5	0	0.25	0.85	9.6	0.9	42.95	-0.188105012	0.449699327	2.92826084	12.07443258	0.372582	1.350048464	Preferred	25.76587346	NaN	0.398633257
8	M	L	3	09-Jul-2018_124813	50.75	0.687214612	6.85	15.05	28.85	Individual	1	8.1.Individual	4.841077773	0.100591256	0.221063313	5.105006248	0.115206531	0.148267027	1.760334187	0.178295849	28.4	0	0.2	0.35	28.95	0	50.75	0.16485574	0.401955254	4.660379421	20.09489659	0.568158186	1.393007175	Preferred	23.03033962	NaN	0.31003937
8	M	L	4	09-Jul-2018_173124	57.1	1	0	6.75	50.35	Individual	1	8.1.Individual	3.724715687	0.070547504	0.269596963	4.028262497	0.181436253	0.216776261	0.794896831	0.263162435	8.2	0	2.3	0.85	11.35	24.3	32.8	-0.078761738	0.312615528	1.799422122	9.796362578	0.384258473	1.433875931	Preferred	17.91155034	NaN	0.639545057
8	M	L	5	10-Jul-2018_135102	202.3	1	0	15.7	186.6	Individual	1	8.1.Individual	4.155777234	0.046272203	0.23244119	9.360866607	0.18777271	0.257875754	0.696875559	0.287024745	16.7	0	17.65	56.2	90.55	124	78.3	0.169911943	-0.34933586	1.561976133	10.72819398	0.257560134	1.290392704	Preferred	20.01547041	NaN	0.165554732
8	M	L	6	10-Jul-2018_185137	93.45	0.400593472	20.2	13.5	59.75	Individual	1	8.1.Individual	4.65723194	0.096368247	0.247261969	9.005612649	0.111664685	0.098710769	2.002401178	0.148090058	54.6	0.7	0	0.35	55.65	0	93.45	0.01822539	0.897403038	5.14053368	24.49025267	0.644323908	1.944357995	Preferred	51.4174066	NaN	0.435294118
8	M	L	7	11-Jul-2018_130921	997.65	0.433380084	40.4	30.9	926.35	Individual	1	8.1.Individual	4.769442553	0.033241318	0.203202256	33.16320102	0.180286501	0.221584076	1.080763459	0.263010282	88.85	7.05	4.55	227.2	327.65	702.15	295.5	0.153264095	-0.081093854	0.994554687	7.720961287	0.19497828	1.109762153	Preferred	4.646335567	NaN	0.145334269
8	M	L	8	11-Jul-2018_173705	558.45	0.685185185	9.35	20.35	528.75	Individual	1	8.1.Individual	3.778417031	0.026804328	0.190558654	14.96887714	0.22451905	0.277500774	0.895019408	0.318391878	33.6	5.9	47.7	42.7	129.9	433.85	124.6	0.30770036	-0.367550578	0.763910488	6.589073314	0.154049463	0.92098046	Preferred	21.05909685	NaN	0.035094002
8	M	L	9	12-Jul-2018_130001	488.1	1	0	17.25	470.8	Individual	1	8.1.Individual	2.511995837	0.021771376	0.17394722	10.62552017	0.194927569	0.236641353	0.803159081	0.282100428	21.35	0	2.25	114.8	138.4	404.7	83.35	0.11531605	-0.09616649	0.702896118	6.532346426	0.124967821	0.939410451	Preferred	5.509933982	NaN	0.665539848
8	M	L	10	12-Jul-2018_170843	149.9	0.926108374	2.25	28.2	119.45	Individual	1	8.1.Individual	3.849656968	0.055281343	0.24414333	8.286673308	0.110187603	0.213916383	0.581741285	0.21522263	34	0	0.7	51.15	85.85	65.2	84.7	0.246315936	-0.685221724	2.414986399	14.13489606	0.322888067	1.438899337	Preferred	39.26031281	NaN	0.015338446
8	M	L	11	14-Jul-2018_131555	224.35	0.961672474	0.55	13.8	210	Individual	1	8.1.Individual	3.499707458	0.046915773	0.249188132	10.52555356	0.151368212	0.247012268	0.605928179	0.257580327	21.15	0	1.8	148	170.95	133.55	90.8	-0.16290908	-0.261900796	1.510418359	10.09390725	0.273773294	1.419662136	Preferred	15.00581024	NaN	0.016042781
8	M	L	12	14-Jul-2018_171643	24.4	0.672727273	1.8	3.7	18.9	Individual	1	8.1.Individual	5.594722783	0.153898441	0.368738481	3.755121971	0.141874338	0.175711132	1.177553424	0.212222245	7.8	0.4	0.15	3.1	11.45	0	24.4	0.208267956	0.12170825	4.600563539	19.32545748	0.801501338	2.746199867	Preferred	6.973369061	NaN	0.284253579
8	M	L	13	15-Jul-2018_120323	42.75	1	0	6.3	36.45	Individual	1	8.1.Individual	4.3761182	0.104544347	0.302688921	4.469270825	0.106303111	0.200398799	0.5011633	0.206289699	6.35	0.55	1.25	7.55	15.7	0	42.75	0.00997972	-0.317696715	4.247419814	19.3245785	0.637383114	2.235709818	Preferred	18.20268095	NaN	0.068925234
8	M	L	14	15-Jul-2018_155230	102.75	1	0	11.3	91.45	Individual	1	8.1.Individual	2.684777188	0.035874925	0.171292686	3.68614857	0.0739425	0.199043913	0.36010771	0.185001307	11.75	0	0.45	12.5	24.7	58.5	44.25	-0.218517489	-0.386152728	1.832745438	12.0993177	0.229825425	1.088713878	Preferred	22.12492158	NaN	0.016050583
8	M	L	15	16-Jul-2018_115648	1175.8	0.921749137	3.4	40.05	1132.35	Individual	1	8.1.Individual	3.11873258	0.01743164	0.137804925	20.49612252	0.127346154	0.235351227	0.516960432	0.23446355	96.1	0.5	4.2	584.45	685.25	979.6	196.2	-0.105933353	-0.470546638	0.492153242	4.586161488	0.106058867	0.626038006	Preferred	26.96033641	NaN	0.004294765
8	M	L	16	16-Jul-2018_160939	36.55	1	0	7.55	29	Individual	1	8.1.Individual	4.672481721	0.126199351	0.291934029	4.612586286	0.145134302	0.236214432	0.561372338	0.248321401	8.45	0	1.45	9.5	19.4	1.35	35.2	0.068340186	-0.417964491	4.172297515	18.1273266	0.729878914	1.774885832	Preferred	23.94760132	NaN	0.065573771
8	M	L	17	17-Jul-2018_115904	51.5	0.920529801	0.6	6.95	43.95	Individual	1	8.1.Individual	5.44842233	0.139919537	0.331068668	7.205856136	0.134516797	0.20274896	0.72267279	0.224902987	10.15	0	0.2	8.95	19.3	2.15	49.35	0.017229211	0.013132983	3.567650457	13.75427461	0.680351608	1.766144376	Preferred	0.752464473	NaN	0.169738118
8	M	L	18	17-Jul-2018_170957	1735.45	0.780567686	10.05	35.75	1689.65	Individual	1	8.1.Individual	3.285312274	0.022206992	0.168882088	38.53912488	0.229141859	0.288613818	0.816493494	0.32684094	55.15	2.5	114.3	190.85	362.8	1390	345.45	0.313746085	-0.432887908	0.626666114	5.541388236	0.127716681	0.805825767	Preferred	24.80265012	NaN	0.026822242
8	M	L	19	18-Jul-2018_130445	12.9	0.941176471	0.15	2.4	10.35	Individual	1	8.1.Individual	4.965772634	0.15765802	0.350878684	2.033788455	0.156082503	0.205413572	0.837130816	0.239108759	2.55	0.5	0.8	0.05	3.9	0	12.9	-0.348756961	0.412978779	3.935977575	15.24045039	0.882882876	2.126807137	Preferred	23.66194105	NaN	0.119691119
8	M	L	20	18-Jul-2018_170645	94.85	0.984761905	0.4	25.85	68.6	Individual	1	8.1.Individual	4.345917281	0.120460614	0.30439977	11.4256892	0.111359622	0.218100406	0.504414876	0.216672054	31.5	0	2.9	25.25	59.65	0	94.85	0.034033796	-0.560655461	5.112343375	21.33562921	0.707066561	1.826421829	Preferred	32.12319168	1	0.028451001
9	F	R	1	08-Jul-2018_135653	86.7	0.414634146	11.9	16.8	58	Individual	1	9.1.Individual	5.386996102	0.068416881	0.144831454	5.931743557	0.137442647	0.122607022	2.356701657	0.180666639	31.05	0	0.4	0.75	32.2	0	86.7	-0.136465357	-0.683477226	2.550242725	11.8108243	0.326830619	0.817130105	Non-preferred	39.16036043	1	0.367146974
9	F	R	2	08-Jul-2018_174055	26.65	1	1.8	0	24.85	Individual	1	9.1.Individual	5.028969547	0.061876165	0.117171741	1.648999798	0.23597995	0.2345294	0.978105602	0.303326323	1.8	0	2.75	0.75	5.3	0	26.65	-0.163096025	-0.205264215	2.319198593	10.81827855	0.242133762	0.613360145	Non-preferred	11.76077318	NaN	0.355805243
9	F	R	3	09-Jul-2018_132027	203.95	0.207599629	11.2	42.75	150	Individual	1	9.1.Individual	5.685684247	0.073667739	0.155953138	15.02453534	0.170689368	0.133418341	2.271766674	0.205530021	63.75	0.2	0.3	3.05	67.3	1.3	202.65	0.120160123	-0.938762026	2.562445549	13.2807169	0.302312375	0.836320775	Non-preferred	53.78710203	NaN	0.338235294
9	F	R	4	09-Jul-2018_174807	245.65	0.445635528	14.55	18.1	213	Individual	1	9.1.Individual	5.892826902	0.081167829	0.21492008	19.9388772	0.159328399	0.138668793	1.533046188	0.20236664	59.7	6.5	1.9	4.95	73.05	1.15	244.5	0.288906264	-1.053891283	2.517971388	12.39883986	0.365028303	1.208229036	Non-preferred	60.38352256	NaN	0.424297924
9	F	R	5	10-Jul-2018_141110	284.3	0.092383639	6.55	64.35	213.4	Individual	1	9.1.Individual	5.526483863	0.085214595	0.214430915	24.22650946	0.179167531	0.122847382	2.462231103	0.203520268	96.5	0	3.75	9.5	109.75	1.2	283.1	0.168118521	-1.11290118	2.862430784	14.18470039	0.381783264	1.225011124	Non-preferred	63.76454061	NaN	0.334095305
9	F	R	6	10-Jul-2018_191213	604.65	0.190289742	12.15	51.7	540.8	Individual	1	9.1.Individual	6.011828862	0.092095169	0.212324251	55.68534408	0.166922618	0.134127281	1.643943112	0.20620455	113.75	11.1	4.6	27.3	156.75	1.4	603.25	0.247785917	-1.039130392	3.012076531	14.77300712	0.454283174	1.423029697	Non-preferred	59.53778581	NaN	0.446667769
9	F	R	7	11-Jul-2018_134307	290.5	0.175637394	15.5	72.75	202.25	Individual	1	9.1.Individual	5.588253685	0.066854084	0.146536577	19.42111146	0.187205894	0.133975854	2.515386633	0.211361876	123.1	6.45	9.45	39.2	178.2	0	290.5	0.055542516	-0.962714825	2.3651055	11.80306404	0.305786826	0.796795352	Non-preferred	55.15949635	NaN	0.26553089
9	F	R	8	11-Jul-2018_180243	70.75	1	7.5	0	63.25	Individual	1	9.1.Individual	5.865985547	0.080831637	0.171248563	5.718838324	0.174500037	0.194650909	0.914804196	0.243517578	12.7	3.65	3.4	1.5	21.25	0	70.75	0.07537289	-0.438575353	2.15261221	10.54286656	0.374712584	1.071228013	Non-preferred	25.12851674	NaN	0.369350282
9	F	R	9	12-Jul-2018_132222	545.25	0.202799849	26.8	105.35	413.1	Individual	1	9.1.Individual	5.552722475	0.074550555	0.153169404	40.64869	0.213451581	0.178468482	2.082859596	0.251311572	187.2	45.85	107.85	69.25	410.15	0	545.25	0.037346095	-0.700601987	2.575170071	14.28244382	0.296189499	0.77483003	Non-preferred	40.14153698	NaN	0.191362553
9	F	R	10	12-Jul-2018_172206	86.15	0.402912621	8.3	12.3	65.55	Individual	1	9.1.Individual	5.457301948	0.069095992	0.14576319	5.95261967	0.154083783	0.13299061	1.796167874	0.192434594	38.75	0	6.5	4.85	50.1	0	86.15	0.143547913	-0.984177675	2.588299624	13.48046923	0.328873799	0.802542162	Non-preferred	56.38922708	NaN	0.47737819
9	F	R	11	14-Jul-2018_133624	212.6	0.61361015	26.6	16.75	169.25	Individual	1	9.1.Individual	6.023773974	0.084154687	0.172615113	17.89128656	0.180835548	0.185505155	1.388197263	0.238194947	67.1	22.4	29.75	13.95	133.2	0	212.6	0.126565626	-0.609875298	2.420550739	11.75213958	0.321317615	0.865856223	Non-preferred	34.94328063	NaN	0.293910181
9	F	R	12	14-Jul-2018_173549	240.8	0.199764982	17	68.1	155.7	Individual	1	9.1.Individual	5.168881817	0.062475158	0.138204499	15.04401815	0.164759033	0.104795519	2.576481633	0.181133249	129.8	1.25	5.05	26	162.1	0	240.8	-0.057194754	-0.990534078	3.827974503	20.96865952	0.307503059	0.778364909	Non-preferred	56.75342216	NaN	0.30330081
9	F	R	13	15-Jul-2018_121852	57.55	0.933673469	9.15	0.65	47.75	Individual	1	9.1.Individual	5.791073405	0.09138984	0.183076532	5.259485314	0.150921068	0.183055399	0.940933491	0.223173084	14.4	1.15	3.45	0.95	19.95	0	57.55	0.064589291	-0.444155903	3.36466996	17.50050698	0.393506714	1.030421496	Non-preferred	25.44825871	NaN	0.331597222
9	F	R	14	15-Jul-2018_160740	82.95	0.814371257	13.6	3.1	66.25	Individual	1	9.1.Individual	5.180740731	0.069330414	0.151074982	5.750957828	0.132001183	0.150431466	1.078166988	0.189861949	36.95	0.15	3	0	40.1	0	82.95	0.073218442	-0.733090657	4.212978891	21.50403775	0.338289256	0.909166367	Non-preferred	42.00300067	NaN	0.512650603
9	F	R	15	16-Jul-2018_122958	94.1	0.274661509	7.1	18.75	68.25	Individual	1	9.1.Individual	5.618561752	0.074496384	0.153416816	7.010109691	0.147329412	0.130788346	2.210659058	0.188561283	40.05	1.15	2	1.2	44.4	0	94.1	0.026760113	-0.807422392	2.852398431	14.58049793	0.317939338	0.77458008	Non-preferred	46.26189533	NaN	0.389803505
9	F	R	16	16-Jul-2018_162948	35.75	0.735714286	5.15	1.85	28.75	Individual	1	9.1.Individual	5.38581372	0.075374067	0.144667269	2.694622895	0.16883619	0.177773367	1.338839648	0.22963113	9.2	0	1.75	0.25	11.2	0	35.75	-0.121707271	-0.280884816	2.376249539	11.31244348	0.315866847	0.810580834	Non-preferred	16.09351448	NaN	0.279329609
9	F	R	17	17-Jul-2018_121328	65.8	0.571428571	5	3.75	57.05	Individual	1	9.1.Individual	5.876248149	0.086600198	0.165544549	5.698293005	0.212317102	0.194764914	1.403274022	0.264135468	12.3	1.4	9.95	5.2	28.85	0	65.8	0.089068671	-0.648837637	2.186437767	9.55519865	0.374010249	0.933189482	Non-preferred	37.17565818	NaN	0.239179954
9	F	R	18	17-Jul-2018_175703	158.3	0.207061069	10.85	41.55	105.9	Individual	1	9.1.Individual	5.177607838	0.064867189	0.13373575	10.26847606	0.18831022	0.125637269	2.540360942	0.206096833	77.15	0	11.65	30.35	119.15	0	158.3	0.060981596	-1.087228289	2.827006047	14.94922073	0.280075086	0.692949445	Non-preferred	62.29359231	NaN	0.276602463
9	F	R	19	18-Jul-2018_131824	252.6	0.192242833	11.4	47.9	193.3	Individual	1	9.1.Individual	5.381654686	0.071916124	0.153460691	18.1660129	0.218189383	0.153459329	2.278116534	0.239275913	92.2	4.55	32.6	58.5	187.85	0	252.6	-0.028463603	-0.85639237	2.65852553	13.21299486	0.317300683	0.787222361	Non-preferred	49.06766839	NaN	0.17969523
9	F	R	20	18-Jul-2018_172206	125	0.399109792	13.45	20.25	91.3	Individual	1	9.1.Individual	5.435015189	0.071220619	0.150591047	8.902577334	0.186462847	0.145471552	1.938842113	0.217120213	50.05	2.45	9.15	24.1	85.75	0	125	-0.069180238	-0.801621013	2.546655923	12.61240268	0.302996626	0.788914658	Non-preferred	45.92950081	0	0.246301479
1	F	R	1	28-Jul-2018_095806	35	0.720930233	3.1	1.2	30.7	Individual	2	1.2.Individual	5.24363092	0.064849186	0.105471629	2.269721508	0.126459583	0.122964585	1.376424922	0.175597509	9.05	0	0	0	9.05	0	35	-0.307163602	-0.43724963	2.061447513	7.466294981	0.25740583	0.562385178	Preferred	25.05255842	1	0.450784594
1	F	R	2	28-Jul-2018_140917	61.4	0.494117647	2.1	2.15	57.15	Individual	2	1.2.Individual	5.711438313	0.070514109	0.109040409	4.329566278	0.150936583	0.155641044	1.225002365	0.210042013	8.45	0	0	0.4	8.85	0	61.4	-0.007423615	-0.54897287	2.323438118	8.719921012	0.261950286	0.608273412	Preferred	31.45382854	NaN	0.401952807
1	F	R	3	29-Jul-2018_105206	25.05	0.962962963	3.9	0.15	21	Individual	2	1.2.Individual	4.280163528	0.056890711	0.095912388	1.425112317	0.076813871	0.134150267	0.681334606	0.151473838	9.1	0	0	0	9.1	0	25.05	-0.046326886	-0.432572403	2.955854055	12.95205644	0.242291254	0.658720779	Preferred	24.78457301	NaN	0.484063745
1	F	R	4	29-Jul-2018_145046	180.3	0.394160584	2.7	4.15	173.45	Individual	2	1.2.Individual	5.638962669	0.059252341	0.093699316	10.68319701	0.148267968	0.130291104	1.396304463	0.195692351	12.6	0	0	0	12.6	0	180.3	-0.056494501	-0.667095007	1.959505661	7.368427854	0.211684744	0.499879615	Preferred	38.22172845	NaN	0.524258386
1	F	R	5	30-Jul-2018_104030	240.05	0.593117409	14.65	10.05	215.35	Individual	2	1.2.Individual	5.886926528	0.061140622	0.102476706	14.67680626	0.136762917	0.146034066	1.232727237	0.194824125	55.3	2.65	0.4	0	58.35	0.05	240	-0.055652958	-0.560242691	1.958460149	6.916077547	0.218514299	0.526813087	Preferred	32.0995417	NaN	0.507080383
1	F	R	6	30-Jul-2018_145948	74.85	0.820512821	4.8	1.05	69	Individual	2	1.2.Individual	5.783236668	0.072042044	0.116434333	5.39234703	0.157653812	0.185417896	0.943732236	0.231636562	8.45	0.4	0	0	8.85	0	74.85	-0.024020991	-0.329457826	2.184442134	8.131831013	0.244156052	0.603631254	Preferred	18.87654293	NaN	0.3811749
1	F	R	7	31-Jul-2018_101545	73	0.821596244	8.75	1.9	62.35	Individual	2	1.2.Individual	5.073948089	0.061633392	0.104701583	4.49923759	0.113870074	0.14583064	0.963451548	0.180234203	25.05	0	0	0	25.05	0	73	0.084606742	-0.68159563	2.621277625	9.997643811	0.251562287	0.578233124	Preferred	39.05255292	NaN	0.534565366
1	F	R	8	31-Jul-2018_150036	93.6	0.594202899	4.1	2.8	86.7	Individual	2	1.2.Individual	5.934562564	0.070483647	0.117920377	6.597269374	0.144754952	0.164271416	1.113105243	0.212133206	9.6	0.4	0	0	10	0	93.6	0.005766971	-0.425844087	2.002316452	7.145707024	0.298673611	0.650515298	Preferred	24.39906894	NaN	0.359850507
1	F	R	9	01-Aug-2018_094717	33.35	1	3.75	0	29.6	Individual	2	1.2.Individual	5.018480611	0.073937095	0.114057361	2.465802109	0.146843197	0.210744344	0.656584877	0.239716438	4.1	0.15	0.05	0	4.3	0	33.35	0.100530976	-0.169362221	2.476309014	8.675124257	0.308665942	0.621326826	Preferred	9.703740468	NaN	0.305389221
1	F	R	10	01-Aug-2018_141335	155.7	0.878136201	12.25	1.7	141.75	Individual	2	1.2.Individual	5.444823927	0.061670404	0.106199914	9.602081866	0.113745892	0.137553515	0.996240556	0.17769335	32	0	0	0.15	32.15	0	155.7	0.070015092	-0.658662569	2.293417783	8.665181377	0.252079583	0.578321885	Preferred	37.73858531	NaN	0.516853933
1	F	R	11	03-Aug-2018_100957	53.2	0.448275862	3.9	4.8	44.5	Individual	2	1.2.Individual	5.420522041	0.080662926	0.130821587	4.29126767	0.130380893	0.119909861	1.543421437	0.175493976	16	0	0	0.2	16.2	0	53.2	-0.109370322	-0.690550084	2.823974337	10.39540572	0.297402741	0.713032473	Preferred	39.56560537	NaN	0.446948357
1	F	R	12	03-Aug-2018_144046	48.3	1	5.15	0	43.15	Individual	2	1.2.Individual	5.259565802	0.064652231	0.106501373	3.122702779	0.110356979	0.154957855	0.801682165	0.185960813	9.95	0	0	0	9.95	0	48.3	0.136825603	-0.511006285	2.158219801	8.210325647	0.215644106	0.541698024	Preferred	29.27850343	NaN	0.509824199
1	F	R	13	04-Aug-2018_103652	47.85	0.679012346	2.75	1.3	43.8	Individual	2	1.2.Individual	5.689596797	0.071000255	0.114721211	3.39736218	0.163077306	0.162402686	1.176384626	0.220077086	8.35	0	0	0	8.35	0	47.85	-0.073659326	-0.500769446	2.115674102	8.033321281	0.22953519	0.550169408	Preferred	28.69197579	NaN	0.388308977
1	F	R	14	04-Aug-2018_143036	68.8	0.601626016	3.7	2.45	62.65	Individual	2	1.2.Individual	5.743662398	0.075373333	0.109329441	5.18568533	0.144080218	0.161800332	1.10982449	0.210231645	8.45	0	0	0	8.45	0	68.8	0.005243764	-0.475067541	1.868092334	7.0187068	0.213616778	0.5006618	Preferred	27.21936506	NaN	0.397966594
1	F	R	15	05-Aug-2018_095953	249.75	0.413953488	17.8	25.2	206.75	Individual	2	1.2.Individual	5.542071108	0.060259005	0.104227191	15.04968647	0.131061845	0.117679109	1.584522377	0.175067295	73.15	0	0	0	73.15	0	249.75	0.046350847	-0.862596964	2.236453079	8.272622056	0.205996865	0.504184428	Preferred	49.42316545	NaN	0.467774219
1	F	R	16	05-Aug-2018_141014	132.7	0.229268293	2.35	7.9	122.45	Individual	2	1.2.Individual	5.620060216	0.06116163	0.096475745	8.116148276	0.138452802	0.136435643	1.422234138	0.192457598	19.5	0	0	0	19.5	0	132.7	-0.055493299	-0.594612362	1.954726111	7.073505972	0.210010278	0.494156663	Preferred	34.06877877	NaN	0.457627119
1	F	R	17	06-Aug-2018_100209	46.85	1	12.25	0	34.6	Individual	2	1.2.Individual	4.904164052	0.068527195	0.118057632	3.210499098	0.100546418	0.155931454	0.6511171	0.179692262	17.25	0	0	0	17.25	0	46.85	0.042535131	-0.427028429	2.791941911	10.63629761	0.246324014	0.595958331	Preferred	24.46692674	NaN	0.49466951
1	F	R	18	06-Aug-2018_143041	80.05	0.417624521	5.45	7.6	67	Individual	2	1.2.Individual	5.616084717	0.072635037	0.118336207	5.814434749	0.13846762	0.134150057	1.559552002	0.189609924	21	0	0	0	21	0	80.05	0.040072429	-0.736432887	2.57762725	9.641849468	0.255957903	0.609326177	Preferred	42.19449634	NaN	0.460049937
1	F	R	19	07-Aug-2018_095114	39.6	1	3.35	0	36.25	Individual	2	1.2.Individual	5.259243579	0.08743895	0.128676531	3.462582404	0.139425139	0.197724003	0.687784198	0.228091442	3.8	0.2	0	0	4	0	39.6	-0.057355818	-0.081321311	2.751933981	9.583216681	0.374632103	0.723032803	Preferred	4.659367891	NaN	0.284993695
1	F	R	20	07-Aug-2018_151518	147.6	0.822641509	10.9	2.35	134.35	Individual	2	1.2.Individual	5.861685575	0.079699778	0.119884115	11.76368718	0.141920695	0.162353333	1.139675388	0.208614584	18.15	1.4	0	0.1	19.65	0	147.6	-0.052232029	-0.381527834	2.220889357	8.013191075	0.286571234	0.633239486	Preferred	21.85993468	1	0.343040975
2	F	L	1	28-Jul-2018_101930	201.75	0.476868327	14.7	13.4	173.65	Individual	2	2.2.Individual	5.796516002	0.075200444	0.154687151	15.17168955	0.15143126	0.13037468	1.562699425	0.192924525	53.05	3.2	0.9	0.6	57.75	0	201.75	0.012202833	0.827881294	2.510069788	11.57788003	0.32250365	0.91183387	Non-preferred	47.43410406	1	0.505698712
2	F	L	2	28-Jul-2018_142411	394	0.364640884	17.25	9.9	366.85	Individual	2	2.2.Individual	5.838438732	0.095860882	0.208524092	37.76918756	0.153989339	0.133563887	1.479067718	0.199410335	61.35	1.95	0.2	0.95	64.45	0	394	0.334014274	0.415996319	2.738243818	12.66216657	0.4620157	1.433535822	Non-preferred	23.83483338	NaN	0.547646238
2	F	L	3	29-Jul-2018_110622	761.6	0.364839319	50.4	28.95	682.25	Individual	2	2.2.Individual	5.84268685	0.07049127	0.136621901	53.6861515	0.141122451	0.129924465	1.530103215	0.187960004	165.1	3.55	2.05	2.2	172.9	0	761.6	0.081080898	0.664929262	2.477817218	11.57216212	0.305074572	0.804389817	Non-preferred	38.0976404	NaN	0.471935929
2	F	L	4	29-Jul-2018_151029	159.65	0.84751773	2.15	11.95	145.55	Individual	2	2.2.Individual	5.763613167	0.080456826	0.163012914	12.84493221	0.127046829	0.159129388	0.919691407	0.198390772	23.3	0.1	0.35	0.7	24.45	0	159.65	0.093161917	0.33552833	2.523214194	12.26865218	0.300151358	1.028968659	Non-preferred	19.22435721	NaN	0.432060113
2	F	L	5	30-Jul-2018_111234	470.35	0.42544843	51.25	37.95	381.15	Individual	2	2.2.Individual	5.976943817	0.073404927	0.130925697	34.52600746	0.142355945	0.136888797	1.690815936	0.190666813	145.3	10.1	8.5	5.95	169.85	0	470.35	0.019832862	0.651944836	2.181593481	9.030810253	0.272744221	0.699546455	Non-preferred	37.3536876	NaN	0.393494898
2	F	L	6	30-Jul-2018_151845	111.2	0.504297994	8.65	8.8	93.75	Individual	2	2.2.Individual	5.637145114	0.075135456	0.136641036	8.355062665	0.129507564	0.128166629	1.441139284	0.178147867	35.65	0.9	0.35	0.35	37.25	0	111.2	0.063322462	0.704756146	2.65040239	11.43291987	0.314768076	0.780447222	Non-preferred	40.37955277	NaN	0.52
2	F	L	7	31-Jul-2018_103848	142.65	0.711191336	4	9.85	128.8	Individual	2	2.2.Individual	5.742601523	0.095958396	0.199763955	13.68846515	0.129274133	0.144270334	1.094602085	0.190582925	25.9	0.35	0	0.55	26.8	0	142.65	0.109344533	0.473981023	2.985504003	12.45512616	0.48269281	1.376076382	Non-preferred	27.15711218	NaN	0.531885074
2	F	L	8	31-Jul-2018_152027	62.8	0.330645161	4.15	2.05	56.6	Individual	2	2.2.Individual	5.624375646	0.096646719	0.19532352	6.069413939	0.153164946	0.131428141	1.606477172	0.197995103	8.7	0.4	0	0	9.1	0	62.8	0.023706922	0.710857148	2.650275267	12.4761689	0.363046843	1.161596085	Non-preferred	40.72911444	NaN	0.430389817
2	F	L	9	01-Aug-2018_101132	28.6	1	0	2.85	25.75	Individual	2	2.2.Individual	5.341913729	0.0973134	0.159778671	2.783163237	0.148194676	0.18003375	0.79852668	0.222591128	4.85	0	0	0	4.85	0	28.6	0.130487946	0.310917754	2.240450005	10.45575906	0.356058524	0.92256583	Non-preferred	17.81427507	NaN	0.607329843
2	F	L	10	01-Aug-2018_143706	135.65	0.614334471	5.65	9	121	Individual	2	2.2.Individual	5.915453971	0.079273718	0.158020584	10.75347985	0.147748691	0.143256353	1.334964142	0.199605908	25.85	1.1	1.5	1.35	29.8	0	135.65	-0.044621497	0.698003258	2.190524737	9.507967104	0.355777327	0.917667315	Non-preferred	39.99264076	NaN	0.430361091
2	F	L	11	03-Aug-2018_103551	164.45	0.546610169	5.35	6.45	152.65	Individual	2	2.2.Individual	5.838548997	0.109698218	0.193599595	18.03987188	0.13622501	0.151085469	1.158780628	0.19916695	21.65	0.4	0	1.45	23.5	0	164.45	0.050971178	0.479119037	2.784083764	11.38671304	0.49735196	1.158381007	Non-preferred	27.45149871	NaN	0.462006079
2	F	L	12	03-Aug-2018_150311	89.3	0.591549296	7.25	10.5	71.55	Individual	2	2.2.Individual	5.547989447	0.074271904	0.132394155	6.632481003	0.134806695	0.126559346	1.552057075	0.181388124	27.95	0	0	0	27.95	0	89.3	0.104948837	0.688704895	2.373200361	11.1379984	0.254532594	0.690092261	Non-preferred	39.45988381	NaN	0.490207051
2	F	L	13	04-Aug-2018_105736	33.85	0.782051282	0.85	3.05	29.95	Individual	2	2.2.Individual	5.414751505	0.10674864	0.173810604	3.613441468	0.13209459	0.140989141	1.110984696	0.19089579	5.75	0	0	0	5.75	0	33.85	0.241999737	0.400726361	2.3537886	10.91170217	0.35866796	0.913925195	Non-preferred	22.95992925	NaN	0.557522124
2	F	L	14	04-Aug-2018_145248	50.05	0.826771654	1.1	5.25	43.7	Individual	2	2.2.Individual	5.757171706	0.095959138	0.169610338	4.802754841	0.139128905	0.158899384	1.052152498	0.20425228	9.85	0	0.3	0	10.15	0	50.05	-0.063061227	0.561437812	2.580954112	10.68215594	0.411594067	0.939478236	Non-preferred	32.16801707	NaN	0.454091816
2	F	L	15	05-Aug-2018_102540	109.8	0.340611354	7.55	3.9	98.35	Individual	2	2.2.Individual	5.46430373	0.090948905	0.149797898	9.986189786	0.133318461	0.11660387	1.597055753	0.175956452	24.7	0	0	0	24.7	0	109.8	0.040719547	0.785436061	2.716825327	11.50386464	0.347266383	0.861276572	Non-preferred	45.00217135	NaN	0.564861174
2	F	L	16	05-Aug-2018_142628	44.9	0.75	2.05	6.15	36.7	Individual	2	2.2.Individual	5.27856022	0.085378595	0.156142994	3.833498908	0.118864492	0.144779734	0.976637776	0.182663093	14.1	0.05	0.1	0	14.25	0	44.9	0.020890233	0.585145029	2.715440806	11.31813946	0.375568435	0.844389931	Non-preferred	33.52634057	NaN	0.542825362
2	F	L	17	06-Aug-2018_102210	55.55	0.393835616	8.85	5.75	40.95	Individual	2	2.2.Individual	5.25555492	0.078363221	0.138667847	4.353076906	0.1283735	0.109307082	1.957667131	0.167514744	19.05	0	0	0	19.05	0	55.55	0.084366727	0.790607011	2.943329014	13.00141677	0.346661365	0.832142096	Non-preferred	45.29844496	NaN	0.463129496
2	F	L	18	06-Aug-2018_144759	52.2	0.857142857	1.65	9.9	40.65	Individual	2	2.2.Individual	4.506017484	0.135052383	0.283479327	7.049734405	0.082030521	0.120401377	0.849542501	0.147395735	17.9	0	0	0	17.9	0	52.2	0.021266319	0.694776975	5.871136246	21.14310596	0.883949603	2.386189799	Non-preferred	39.80778837	NaN	0.601913876
2	F	L	19	07-Aug-2018_101302	71.6	0.516616314	16	17.1	38.5	Individual	2	2.2.Individual	4.17858399	0.085083969	0.192767272	6.09201221	0.093849964	0.094800292	2.181254869	0.132851371	51.2	0	0	0	51.2	0	71.6	0.049874335	0.93572972	4.4584853	18.82157959	0.459530158	1.25887369	Non-preferred	53.61336373	NaN	0.561758549
2	F	L	20	07-Aug-2018_153532	83.45	0.766666667	2.8	9.2	71.45	Individual	2	2.2.Individual	5.762379662	0.10235882	0.182533918	8.54184356	0.138669756	0.148341288	1.204522629	0.197320219	18.55	0.7	0.1	0.9	20.25	0	83.45	0.088368557	0.405218715	3.008283937	12.37856638	0.456183092	1.157346768	Non-preferred	23.21732217	1	0.341317365
3	M	R	1	28-Jul-2018_103716	71.3	0.584269663	7.8	5.55	57.95	Individual	2	3.2.Individual	5.890571068	0.085792218	0.200157155	6.116985113	0.158466979	0.151044666	1.453689544	0.208054967	21.55	0	0.3	6.1	27.95	0	71.3	0.01509463	-0.680010285	2.517163437	11.85125374	0.417948173	1.470701006	Preferred	38.96171933	1	0.382620883
3	M	R	2	28-Jul-2018_144635	123.9	0.320699708	5.5	11.65	106.75	Individual	2	3.2.Individual	5.645423502	0.075313853	0.147849981	9.331386336	0.144953102	0.116619685	1.690824701	0.183106724	29.7	0	0	4.45	34.15	0	123.9	-0.053649816	-0.792403076	2.447484117	11.47889272	0.353650525	0.93023176	Preferred	45.40135192	NaN	0.507866075
3	M	R	3	29-Jul-2018_113245	28.5	0.677966102	2	0.95	25.55	Individual	2	3.2.Individual	5.461142795	0.085098398	0.145937401	2.425304353	0.136280796	0.145326892	1.178010242	0.194119739	4.95	0.05	0	0.25	5.25	0	28.5	-0.049023035	-0.544862224	2.208935258	10.36003081	0.38496253	0.908247841	Preferred	31.21830584	NaN	0.434325744
3	M	R	4	29-Jul-2018_152718	125.75	0.615591398	11.45	7.15	107.15	Individual	2	3.2.Individual	5.579798885	0.059269581	0.117770571	7.453149853	0.122447234	0.13771839	1.251434757	0.179182698	39.75	1.5	0.45	0.7	42.4	0	125.75	0.01274846	-0.617181439	2.497164093	12.15215382	0.256794486	0.778238729	Preferred	35.36189165	NaN	0.435214626
3	M	R	5	30-Jul-2018_113557	247.7	0.591856061	31.25	21.55	194.9	Individual	2	3.2.Individual	5.841691378	0.064284334	0.138131113	15.92322946	0.127069998	0.140718627	1.438398179	0.183016877	84	18.25	2.15	1.5	105.9	0	247.7	0.07481868	-0.614202451	2.063951628	10.10054527	0.258742638	0.788403084	Preferred	35.19120824	NaN	0.367911201
3	M	R	6	30-Jul-2018_153543	908	0.469602494	60.25	68.05	779.7	Individual	2	3.2.Individual	6.367402922	0.060931701	0.11146101	55.32598491	0.187732316	0.17897714	1.512421664	0.240402979	175.4	69.4	104.4	105.55	454.75	0.25	907.75	0.038312315	-0.536024633	1.89730209	8.785756062	0.240172113	0.613644372	Preferred	30.71194917	NaN	0.261384285
3	M	R	7	31-Jul-2018_105615	1525.1	0.637732062	63.55	36.1	1425.45	Individual	2	3.2.Individual	6.415154991	0.084410829	0.163891162	128.7349559	0.178021107	0.193452589	1.123365163	0.246610024	140.55	105.5	49.6	36.4	332.05	0	1525.1	-0.013812577	-0.319322547	1.919064018	8.375810208	0.326713522	0.896681311	Preferred	18.29583426	NaN	0.324263187
3	M	R	8	31-Jul-2018_153625	38.65	0.898305085	5.3	0.6	32.75	Individual	2	3.2.Individual	5.768550649	0.080644704	0.159222688	3.116917824	0.174894796	0.177903099	1.142064446	0.23538558	6.1	0.15	5.55	3	14.8	0	38.65	-0.024824285	-0.428655357	2.526153866	10.95183841	0.380951793	0.934482051	Preferred	24.56014284	NaN	0.30749354
3	M	R	9	01-Aug-2018_102523	33.5	1	5.15	0	28.35	Individual	2	3.2.Individual	5.405695518	0.069840382	0.145328457	2.339652784	0.19635945	0.225824028	0.846972674	0.273682537	5.85	1.7	7.25	2.2	17	0	33.5	-0.039178873	-0.193064135	2.294483882	10.27293372	0.329297407	0.880109182	Preferred	11.06176011	NaN	0.385991058
3	M	R	10	01-Aug-2018_145342	165.05	0.87432675	24.35	3.5	137.2	Individual	2	3.2.Individual	5.881782259	0.057818796	0.121885227	9.542992321	0.13605243	0.179835488	0.890746508	0.211658935	45.3	15.75	15.8	0.8	77.65	0	165.05	0.002945747	-0.271655207	2.230666513	10.38060026	0.260616523	0.716080304	Preferred	15.56469683	NaN	0.376135675
3	M	R	11	03-Aug-2018_105232	28.85	0.819875776	6.6	1.45	20.8	Individual	2	3.2.Individual	5.130789828	0.086176854	0.158366774	2.486202228	0.101208135	0.165067722	0.889312834	0.183233528	10.4	1.6	0	0	12	0	28.85	-0.101396506	-0.049783253	3.192167744	14.38380331	0.418800079	1.001217814	Preferred	2.852370264	NaN	0.29065744
3	M	R	12	03-Aug-2018_151934	26.95	0.850574713	3.7	0.65	22.6	Individual	2	3.2.Individual	5.48055347	0.071869676	0.135255704	1.936887757	0.167263437	0.19051388	1.050099342	0.237039753	4.95	1	0	2.55	8.5	0	26.95	-0.102717145	-0.16119736	2.217868036	9.359019915	0.321734855	0.752243864	Preferred	9.235928406	NaN	0.188888889
3	M	R	13	04-Aug-2018_111435	38.7	1	3	0	35.7	Individual	2	3.2.Individual	5.570854811	0.077149954	0.140291292	2.985703234	0.165633638	0.199299511	0.926413338	0.241373073	4.65	3.25	1.5	0.45	9.85	0	38.7	0.056476884	-0.300280757	2.614258453	12.1309437	0.292268396	0.84563324	Preferred	17.20482004	NaN	0.201290323
3	M	R	14	04-Aug-2018_150852	27.05	1	4.45	0	22.6	Individual	2	3.2.Individual	5.315569728	0.075271259	0.122978679	2.036087547	0.163158703	0.208725142	0.729793331	0.245032555	5.2	0.7	1.15	0.45	7.5	0	27.05	-0.082699012	-0.064930926	2.629281587	11.76061268	0.323301011	0.802172966	Preferred	3.720268046	NaN	0.293357934
3	M	R	15	05-Aug-2018_104109	43.35	0.423076923	2.75	3.75	36.85	Individual	2	3.2.Individual	6.058902671	0.08214254	0.158871373	3.560879125	0.163496942	0.163976618	1.56324059	0.220119191	8.25	3.2	1.5	2.4	15.35	0	43.35	0.041433257	-0.553531014	2.406442161	11.2748468	0.351016967	0.958175944	Preferred	31.7149909	NaN	0.283410138
3	M	R	16	05-Aug-2018_144035	42.55	0.982758621	5.7	0.1	36.75	Individual	2	3.2.Individual	5.70983501	0.074211734	0.162740921	3.157709299	0.144359113	0.192685814	0.802126435	0.226163262	6.6	3.95	0.2	0	10.75	0	42.55	0.062821693	-0.101197492	2.125995678	9.489671998	0.302364096	1.064557551	Preferred	5.798189215	NaN	0.287558685
3	M	R	17	06-Aug-2018_103658	77.75	0.439461883	4.9	6.25	66.6	Individual	2	3.2.Individual	5.943364563	0.080764748	0.160047949	6.279459153	0.171262541	0.1757605	1.413556053	0.230708556	17.45	0.75	1.55	1.3	21.05	0	77.75	-0.054526868	-0.444231397	2.695526368	12.70958291	0.319797812	0.993424155	Preferred	25.45258415	NaN	0.399100257
3	M	R	18	06-Aug-2018_150214	31.85	0.38028169	2.7	4.4	24.75	Individual	2	3.2.Individual	5.476620934	0.069190984	0.137481358	2.203732834	0.173384224	0.15839074	1.881642776	0.222182819	9	0	0.2	0.75	9.95	0	31.85	-0.156694613	-0.491267726	2.406547312	10.27162082	0.288222593	0.787714263	Preferred	28.14756731	NaN	0.435736677
3	M	R	19	07-Aug-2018_102738	15.15	1	1.5	0	13.65	Individual	2	3.2.Individual	5.170302968	0.101406926	0.177510793	1.536314925	0.152599723	0.174948575	0.94707553	0.222021937	2	1.45	0	0	3.45	0	15.15	0.065899731	-0.35141367	2.858472395	11.98339638	0.467950283	1.014303757	Preferred	20.13452017	NaN	0.355263158
3	M	R	20	07-Aug-2018_155011	43.55	0.372413793	5.4	9.1	29.05	Individual	2	3.2.Individual	5.198380435	0.070117871	0.143102493	3.053633286	0.13334162	0.121836111	2.279586555	0.174327191	21.35	3.4	0.3	0.45	25.5	0	43.55	-0.120563103	-0.553730791	2.65688656	12.02708831	0.281860876	0.762840873	Preferred	31.72643729	1	0.318807339
4	M	L	1	28-Jul-2018_105343	364.4	0.56196319	17.85	22.9	305.65	Individual	2	4.2.Individual	6.067447901	0.070448678	0.153091786	24.40342222	0.145157348	0.152779996	1.238957147	0.205363994	60.3	1.05	1.55	2.6	65.5	0	346.4	-0.104874509	0.65645284	1.73157182	7.939129828	0.288678226	0.866131384	Non-preferred	37.6119772	1	0.488382162
4	M	L	2	28-Jul-2018_150256	75.85	0.331337325	16.75	8.3	50.8	Individual	2	4.2.Individual	5.078716167	0.061608481	0.108036207	4.673003313	0.137487651	0.114034863	2.140560271	0.172504875	40.1	0	0	0	40.1	0	75.85	0.031750906	0.882001687	2.346963894	8.894094253	0.283798422	0.567465129	Non-preferred	50.53497416	NaN	0.447299078
4	M	L	3	29-Jul-2018_114754	137	0.251533742	24.4	8.2	104.4	Individual	2	4.2.Individual	5.374405534	0.05618397	0.102540565	7.697203853	0.135676305	0.104540261	2.172484556	0.168977574	46.8	1.05	0	1.45	49.3	0	137	0.0197851	0.820492362	2.054828002	9.420259844	0.220652917	0.579454002	Non-preferred	47.01074949	NaN	0.368478658
4	M	L	4	29-Jul-2018_155029	98.85	0.788461538	3.85	14.35	80.65	Individual	2	4.2.Individual	5.430535878	0.062922241	0.123848522	6.219863525	0.115504957	0.127097415	1.259645561	0.171190791	30.45	0.2	0	0.4	31.05	0	98.85	-0.145153318	0.752734292	2.229236795	10.76877215	0.25299595	0.752947171	Non-preferred	43.12849802	NaN	0.487866532
4	M	L	5	30-Jul-2018_115517	133.3	0.36345776	32.4	18.5	82.4	Individual	2	4.2.Individual	5.297471045	0.058418373	0.105453929	7.787169092	0.145653063	0.111064281	2.412229554	0.176097766	66.75	4.9	0.1	0	71.75	0	133.3	0.075328985	0.802296036	2.408017034	10.24071707	0.214714357	0.508560089	Non-preferred	45.9681768	NaN	0.280839895
4	M	L	6	30-Jul-2018_162704	42.1	0.273109244	8.65	3.25	30.2	Individual	2	4.2.Individual	5.289185523	0.069060759	0.124698478	2.907457936	0.149688406	0.121265897	2.236975591	0.186078057	16.15	0.35	0.6	0	17.1	0	42.1	-0.089388261	0.897749588	2.493496636	9.69687652	0.284743507	0.641502725	Non-preferred	51.43726243	NaN	0.387900356
4	M	L	7	31-Jul-2018_113602	171.4	0.42662116	25.2	18.75	127.45	Individual	2	4.2.Individual	5.832543367	0.067455421	0.116316987	11.56185922	0.155512529	0.133581529	1.805703399	0.196028918	61.7	7.55	0.45	4.25	73.95	0	171.4	0.003557106	0.729935246	2.291561305	9.178181048	0.29494565	0.648040047	Non-preferred	41.8222089	NaN	0.318751823
4	M	L	8	31-Jul-2018_155051	186.25	0.561576355	13.35	17.1	155.8	Individual	2	4.2.Individual	6.016274868	0.069556394	0.124761896	12.95487847	0.142090934	0.146082023	1.424931803	0.197224988	43.55	6.1	0.5	4.65	54.8	0	186.25	-0.095602477	0.640798237	2.159910423	9.00803583	0.296641843	0.693015875	Non-preferred	36.71503447	NaN	0.323403113
4	M	L	9	01-Aug-2018_104045	118.1	0.532956685	12.4	14.15	91.55	Individual	2	4.2.Individual	5.561847532	0.074090269	0.151913624	8.750060774	0.124109538	0.120559943	1.614170025	0.172310198	37.85	1.3	0	0.3	39.45	0	118.1	-0.152995318	0.851126133	2.486652455	10.96646428	0.319703883	0.979378678	Non-preferred	48.76593525	NaN	0.393567499
4	M	L	10	01-Aug-2018_151428	176.3	0.388764045	13.6	8.65	154.05	Individual	2	4.2.Individual	5.476939331	0.068405832	0.149465699	12.05994823	0.162583997	0.135346616	1.605141613	0.203515308	39.75	0.3	5.55	1.15	46.75	0	176.3	-0.07883751	0.84668312	2.869798424	12.42623818	0.327812275	1.076288537	Non-preferred	48.51136936	NaN	0.47235611
4	M	L	11	03-Aug-2018_110654	81.35	0.782142857	3.05	10.95	67.35	Individual	2	4.2.Individual	5.887086706	0.083684364	0.150973799	6.807723019	0.137346767	0.160409338	1.087338943	0.204395652	18.95	0	0	3.6	22.55	0	81.35	-0.01889155	0.420659213	2.391699509	10.50418801	0.310573168	0.955629922	Non-preferred	24.1019975	NaN	0.443488943
4	M	L	12	03-Aug-2018_153704	123.15	0.638248848	7.85	13.85	101.45	Individual	2	4.2.Individual	5.824085737	0.073342511	0.144206648	9.032130213	0.132550761	0.141289673	1.301899095	0.188663616	35.6	0.7	0	3.65	39.95	0	123.15	-0.13526479	0.713334598	2.24332692	10.07654195	0.326298046	0.879991293	Non-preferred	40.87106182	NaN	0.459821428
4	M	L	13	04-Aug-2018_113130	13	1	0	2.4	10.6	Individual	2	4.2.Individual	4.776359317	0.083937116	0.140174866	1.091182512	0.13422642	0.190158603	0.659827737	0.218630335	3.35	0	0	0.25	3.6	0	13	0.360872947	-0.094551792	2.556115924	10.88163735	0.364228862	0.830813244	Non-preferred	5.417418646	NaN	0.53256705
4	M	L	14	04-Aug-2018_152445	69.25	0.35426009	7.2	3.95	58.1	Individual	2	4.2.Individual	6.013237639	0.085081975	0.169612193	5.891926792	0.163260543	0.15248506	1.697506456	0.214243236	15.65	2.15	0.6	1.1	19.5	0	69.25	0.02486307	0.579508607	2.525367753	11.52532609	0.325518054	1.218138253	Non-preferred	33.20339735	NaN	0.351370851
4	M	L	15	05-Aug-2018_105606	91.25	0.594470046	8.8	12.9	69.55	Individual	2	4.2.Individual	5.741376747	0.078522753	0.163031927	7.165201252	0.135681144	0.144976891	1.42077367	0.191878609	31.95	0	0	1.65	33.6	0	91.25	0.003861704	0.552809751	2.351331687	9.729548134	0.344094756	1.080565852	Non-preferred	31.67366561	NaN	0.345564075
4	M	L	16	05-Aug-2018_145543	58.15	0.81122449	1.85	7.95	48.35	Individual	2	4.2.Individual	5.550788155	0.068954799	0.126892476	4.009721563	0.156559265	0.155725187	1.191236339	0.211015696	16.6	0.7	0	0	17.3	0	58.15	0.054537179	0.601758947	2.238460863	9.66222161	0.233619223	0.629564502	Non-preferred	34.47824796	NaN	0.54209622
4	M	L	17	06-Aug-2018_105209	62.25	0.734597156	2.8	7.75	54.7	Individual	2	4.2.Individual	5.724259155	0.079375774	0.132645278	5.179269284	0.140480386	0.147410602	1.254290164	0.197434447	17.45	0	0	0	17.45	0	65.25	0.009182968	0.588372258	2.307122088	8.727124133	0.350874068	0.74964258	Non-preferred	33.71124714	NaN	0.456355283
4	M	L	18	06-Aug-2018_151622	31.85	1	0	4.3	27.55	Individual	2	4.2.Individual	5.545436169	0.08782863	0.147316193	2.797341876	0.130041647	0.157455065	0.939184045	0.199482197	6.05	0	0	0.1	6.15	0	31.85	-0.314466624	0.717855197	2.290967341	9.65216731	0.325214794	0.812965828	Non-preferred	41.1300731	NaN	0.413793103
4	M	L	19	07-Aug-2018_104129	145.25	0.496984318	20.85	20.6	103.8	Individual	2	4.2.Individual	5.563713016	0.067981273	0.145287868	9.874279965	0.148378316	0.134816948	1.818430625	0.191096663	64.7	3.9	2.35	0.8	71.75	0	145.25	0.096405481	0.708587914	2.966699597	12.84716995	0.300237915	0.906145483	Non-preferred	40.59909691	NaN	0.4449415
4	M	L	20	07-Aug-2018_160621	84.1	0.836956522	2.25	11.55	70.3	Individual	2	4.2.Individual	5.893966882	0.067624392	0.11936829	5.68721134	0.156810093	0.162285788	1.179277747	0.216001399	18.15	2.2	0.5	0.2	21.05	0	84.1	0.045672124	0.4039138	2.333598457	9.705236519	0.272049276	0.668803229	Non-preferred	23.14255603	1	0.33808675
5	F	R	1	28-Jul-2018_112100	5.05	1	2.05	0	3	Individual	2	5.2.Individual	3.182517342	0.071672752	0.224914339	0.361947398	0.064562667	0.157493474	0.411862038	0.160687878	2.05	0	0	0	2.05	0	5.05	0.154538263	-0.190377379	3.186858799	14.39727351	0.470857477	1.901062523	Preferred	10.90782032	1	0.284313726
5	F	R	2	28-Jul-2018_151922	48.65	0.635294118	2.7	1.55	44.4	Individual	2	5.2.Individual	5.281941844	0.041312559	0.077850621	2.009856012	0.150475815	0.163979972	1.28073333	0.213928297	6.55	2.95	0	1.35	10.85	0	48.65	-0.092178943	-0.306376886	1.75993584	7.507800869	0.19315902	0.46946837	Preferred	17.55410254	NaN	0.294661191
5	F	R	3	29-Jul-2018_120439	127.5	0.519354839	8.05	7.45	112	Individual	2	5.2.Individual	5.787195428	0.037335624	0.070693114	4.760292057	0.169524922	0.161009848	1.45050968	0.220914047	29.6	0.9	3.7	3.45	37.65	1.2	126.3	-0.067065274	-0.57215338	2.250960136	11.70000436	0.190321513	0.5071227	Preferred	32.78197388	NaN	0.379459036
5	F	R	4	29-Jul-2018_160640	31.8	0.265306122	1.3	3.6	26.9	Individual	2	5.2.Individual	4.893180987	0.046981049	0.100890857	1.493997356	0.150130472	0.13047715	1.616404503	0.191811867	10.05	0	0	0.75	10.8	0	31.8	-0.179439352	-0.621502711	2.523375725	13.19268694	0.190013869	0.536608045	Preferred	35.6094823	NaN	0.450549451
5	F	R	5	30-Jul-2018_121301	18.3	0.660194175	3.4	1.75	13.15	Individual	2	5.2.Individual	4.498895625	0.05347562	0.096984182	0.978603842	0.09156687	0.121214642	1.077745235	0.151183125	8.55	0	0	0	8.55	0	18.3	-0.287846885	-0.306410389	1.911309496	7.864622112	0.18834983	0.44748992	Preferred	17.55602211	NaN	0.569482289
5	F	R	6	30-Jul-2018_163314	56.05	0.170124481	2.05	10	44	Individual	2	5.2.Individual	5.097090942	0.038490073	0.074662908	2.157368581	0.139170375	0.109035385	2.279562498	0.173142519	19.6	0	0	1.5	21.1	1.3	54.75	-0.152740629	-0.743743286	2.079730706	8.997603561	0.18648675	0.435731645	Preferred	42.61335131	NaN	0.43315508
5	F	R	7	31-Jul-2018_115247	69.2	0.34375	4.4	8.4	56.4	Individual	2	5.2.Individual	5.602493845	0.051792128	0.120851046	3.58401523	0.164804839	0.146770938	1.709426262	0.209197681	23.15	0	2.95	0.7	26.8	0	69.2	-0.030063185	-0.738408535	2.828163231	13.1254211	0.276523901	0.942203349	Preferred	42.30769262	NaN	0.45631769
5	F	R	8	31-Jul-2018_160807	68.75	0.390977444	2.6	4.05	62.1	Individual	2	5.2.Individual	5.654522791	0.038912922	0.084074864	2.675263389	0.199153942	0.175017964	1.441942495	0.247692647	9.45	0	4.45	3.05	16.95	0.05	68.7	-0.15779993	-0.484737715	1.907955838	8.135642377	0.201305911	0.5010787	Preferred	27.77342523	NaN	0.403343023
5	F	R	9	01-Aug-2018_105624	76.45	0.432900433	5	6.55	64.9	Individual	2	5.2.Individual	5.771182317	0.042469311	0.087421048	3.246778856	0.169921346	0.148239858	1.673529059	0.212500886	21.5	0.35	3.65	6.75	32.25	3.75	72.7	-0.133698901	-0.572340017	2.594836736	13.59232139	0.206170664	0.524927828	Preferred	32.79266742	NaN	0.348366013
5	F	R	10	01-Aug-2018_153248	93.05	0.158371041	1.75	9.3	82	Individual	2	5.2.Individual	5.756527932	0.043471858	0.098567534	4.045056426	0.173212579	0.144278726	1.742199417	0.215494414	14.5	0.8	4.1	6	25.4	2.25	90.8	0.009390403	-0.754386432	2.162916654	9.30840568	0.214163635	0.531911453	Preferred	43.22315866	NaN	0.399570355
5	F	R	11	03-Aug-2018_112147	15.75	0.743902439	3.05	1.05	11.65	Individual	2	5.2.Individual	4.771000266	0.049284504	0.102637541	0.776230942	0.125523659	0.144238276	1.244929809	0.187597252	5	0.6	0	0	5.6	0	15.75	-0.722077338	0.226799748	2.344308171	9.514415179	0.235656529	0.563100797	Preferred	12.99466833	NaN	0.405063291
5	F	R	12	03-Aug-2018_155239	122.2	0.985714286	3.45	0.05	118.7	Individual	2	5.2.Individual	5.722261279	0.043584258	0.097516116	5.32599628	0.182183802	0.210199791	0.88803235	0.258959589	8.25	5.35	0	2.75	16.35	0.85	121.35	-0.044447855	-0.182155875	2.222365741	9.670403168	0.205601175	0.601580608	Preferred	10.43676285	NaN	0.350511247
5	F	R	13	04-Aug-2018_114759	29.6	0.803030303	2.65	0.65	26.3	Individual	2	5.2.Individual	5.301868415	0.060376637	0.113055948	1.787148442	0.16707444	0.16974078	1.225541818	0.227437323	4.35	0	0.7	0	5.05	0	29.6	0.061648254	-0.539630874	2.753364958	11.98918497	0.262532823	0.644862584	Preferred	30.91857157	NaN	0.494097808
5	F	R	14	04-Aug-2018_154328	46.7	0.895522388	3	0.35	43.35	Individual	2	5.2.Individual	5.411697557	0.050258027	0.100820418	2.347049866	0.215342708	0.180744266	1.363083282	0.260907855	3.85	0	2.8	5.4	12.05	0.95	45.75	-0.050213131	-0.588146569	2.666650664	11.13478309	0.240504861	0.58740446	Preferred	33.69831616	NaN	0.296256684
5	F	R	15	05-Aug-2018_111141	70.15	0.647058824	7.15	3.9	59.1	Individual	2	5.2.Individual	5.684991753	0.043774915	0.082601657	3.070810258	0.191559854	0.191264555	1.284030029	0.249740486	18.25	2.35	7	3.7	31.3	0	70.15	-0.180711818	-0.299041058	2.560099172	10.25477106	0.211332825	0.51615886	Preferred	17.13379052	NaN	0.371082621
5	F	R	16	05-Aug-2018_151020	353.7	0.448275862	21.45	26.4	305.85	Individual	2	5.2.Individual	6.035551965	0.040306571	0.082261534	14.25643406	0.144450175	0.1437555	1.418639467	0.196581585	84.85	13.85	0.9	11.95	111.55	4.25	349.45	-0.035507787	-0.576506256	2.302884533	9.965248571	0.189032604	0.503508673	Preferred	33.0313753	NaN	0.412579505
5	F	R	17	06-Aug-2018_110705	58.8	0.62962963	9.35	5.5	43.95	Individual	2	5.2.Individual	5.404460783	0.052665465	0.099325759	3.096729351	0.134718562	0.152124075	1.432732738	0.194988983	20.6	0.45	0	1	22.05	0.8	58	-0.132642232	-0.261494993	2.780637238	10.57199527	0.262464497	0.59140566	Preferred	14.98255943	NaN	0.380628717
5	F	R	18	06-Aug-2018_153028	25.35	0.736842105	7	2.5	15.85	Individual	2	5.2.Individual	4.730595315	0.052621349	0.117300142	1.333951208	0.120231712	0.143646934	1.328760546	0.182100969	11.6	0.3	0	0.2	12.1	0	25.35	-0.224513449	-0.104168353	3.357771154	14.1416244	0.303921416	0.733401752	Preferred	5.968406999	NaN	0.381889764
5	F	R	19	07-Aug-2018_105722	44.3	0.537815126	3.2	2.75	38.35	Individual	2	5.2.Individual	5.549367453	0.07048288	0.131437669	3.122391588	0.189516108	0.182080107	1.347029795	0.244671945	9.15	0	5.8	2.15	17.1	0	44.3	-0.104121422	-0.460400596	3.236060651	13.67330432	0.35623495	0.835694	Preferred	26.37901101	NaN	0.514092446
5	F	R	20	07-Aug-2018_162139	220.25	0.501712329	14.65	14.55	191.05	Individual	2	5.2.Individual	6.23610489	0.057561785	0.112653889	12.67798314	0.161581597	0.162679808	1.451515581	0.217909221	44.6	10.85	6.05	9.9	71.4	0	220.25	0.012641232	-0.505234325	2.949932705	12.56476254	0.260763669	0.661055501	Preferred	28.94779449	0	0.361552429
6	F	L	1	28-Jul-2018_113602	385.65	0.357594937	30.45	16.95	338.25	Individual	2	6.2.Individual	5.888536141	0.067767942	0.1512961	26.13470697	0.1516454	0.132740109	1.599122903	0.195669334	82.4	2.7	0.55	2.95	88.6	0.9	384.75	0.034586006	0.727623527	1.738756673	8.313490982	0.245352241	0.731145899	Non-preferred	41.68975719	1	0.425719471
6	F	L	2	28-Jul-2018_153509	348.8	0.207909605	35.05	9.2	304.5	Individual	2	6.2.Individual	5.74771088	0.065885439	0.173755668	22.97754689	0.203520557	0.164588724	1.822672285	0.242892617	59.05	53.85	1.05	10.5	124.45	41.35	307.4	0.134415401	0.572765387	1.665109347	7.823843489	0.218770607	0.74657034	Non-preferred	32.81703932	NaN	0.279816514
6	F	L	3	29-Jul-2018_122201	99.55	0.190812721	11.45	2.7	85.4	Individual	2	6.2.Individual	5.542435119	0.07863942	0.191085932	7.828554271	0.166933707	0.124627743	1.969293504	0.199694459	20.6	0.75	1	0.8	23.15	0	99.55	0.129984846	0.720731744	2.282874556	12.03289425	0.312958029	0.949397853	Non-preferred	41.29488706	NaN	0.353915663
6	F	L	4	29-Jul-2018_162245	60.15	0.5951417	5	7.35	47.8	Individual	2	6.2.Individual	5.376738264	0.073826148	0.199882048	4.440642821	0.146777956	0.129315426	1.594635589	0.188950191	20.3	0.1	0	0.65	21.05	0	60.15	0.008611726	0.809817494	2.723004694	14.03532173	0.33253531	1.079048226	Non-preferred	46.39912458	NaN	0.394518272
6	F	L	5	30-Jul-2018_122954	132.9	0.540145985	12.6	14.8	105.5	Individual	2	6.2.Individual	5.735744676	0.080987588	0.198455482	10.76325049	0.163599563	0.169497607	1.404793705	0.22168477	39.4	4.3	3.5	1.2	48.4	14.95	117.95	-0.082693288	0.626287854	2.11677467	10.28506127	0.281415105	0.856643656	Non-preferred	35.8836508	NaN	0.316660399
6	F	L	6	30-Jul-2018_164903	43.9	0.393700787	7.7	5	31.2	Individual	2	6.2.Individual	4.827245016	0.070431501	0.166549794	3.091942884	0.122372124	0.095811629	2.00201316	0.155346282	18.65	0	0	0	18.65	0	43.9	-0.099310602	1.039791214	2.611638015	12.55994633	0.280755891	0.847441601	Non-preferred	59.57564813	NaN	0.459613197
6	F	L	7	31-Jul-2018_120800	98.4	0.264993026	26.35	9.5	62.55	Individual	2	6.2.Individual	4.712892557	0.073745215	0.184007705	7.256529154	0.125447583	0.084632552	2.369463265	0.149370869	53	0.55	0	0.05	53.6	0	98.4	-0.005887704	1.069774363	3.332136308	15.30584387	0.386044341	0.979011665	Non-preferred	61.293556	NaN	0.434738446
6	F	L	8	31-Jul-2018_162306	153.35	0.394	15.15	9.85	128.35	Individual	2	6.2.Individual	6.003167319	0.072404683	0.171726738	11.10325817	0.154528649	0.152280991	1.469983394	0.208635146	36.7	4.6	0	2	43.3	0	153.35	-0.062427155	0.66148795	1.98105817	8.86140769	0.319263672	0.920781315	Non-preferred	37.90046776	NaN	0.37125163
6	F	L	9	01-Aug-2018_111120	89.4	0.425213675	13.45	9.95	66	Individual	2	6.2.Individual	5.265068039	0.093335968	0.244229829	8.344235544	0.15009794	0.108220206	2.012931103	0.179015179	34.75	1.3	0.95	0	37	0	89.4	0.162988961	0.791155711	3.178381376	15.42924413	0.409195917	1.188472692	Non-preferred	45.32988318	NaN	0.395192845
6	F	L	10	01-Aug-2018_154816	84.3	0.457317073	4.45	3.75	76.1	Individual	2	6.2.Individual	5.828805442	0.080645511	0.186460639	6.798416561	0.16554754	0.136136509	1.579940822	0.207432196	11.85	0.65	0.45	0.1	13.05	0	84.3	0.034028044	0.724289641	1.806089408	8.230869936	0.286441281	0.899161214	Non-preferred	41.49873959	NaN	0.413752223
6	F	L	11	03-Aug-2018_113632	17.05	1	0	4.15	12.9	Individual	2	6.2.Individual	4.245584145	0.072281847	0.178713818	1.232405493	0.080764826	0.174773327	0.441558906	0.178658324	4.95	0	0	0.15	5.1	0	17.05	-0.013240093	-0.008344767	2.134484348	10.2369262	0.266525659	0.773304516	Non-preferred	0.478119909	NaN	0.143274854
6	F	L	12	03-Aug-2018_160906	92.85	0.223427332	17.9	5.15	69.8	Individual	2	6.2.Individual	5.08428086	0.062913495	0.153480169	5.841518024	0.149884156	0.096734092	2.289481221	0.171740188	34	4.3	0	0	38.3	0	92.85	0.15241212	0.865713102	2.495088213	12.0918783	0.275374269	0.803060046	Non-preferred	49.60170702	NaN	0.353606028
6	F	L	13	04-Aug-2018_120224	85.7	0.466463415	8.75	7.65	69.3	Individual	2	6.2.Individual	5.693221205	0.085221016	0.170056184	7.303441108	0.146441274	0.125313286	1.798726027	0.187508309	20.35	8.35	0.4	1	30.1	0	85.7	0.096832461	0.681632055	1.965706854	9.8513826	0.350079218	0.903806619	Non-preferred	39.05463995	NaN	0.392419825
6	F	L	14	04-Aug-2018_155819	47.65	0.154798762	13.65	2.5	31.5	Individual	2	6.2.Individual	5.026325125	0.068064983	0.157945455	3.243296441	0.14693411	0.103501257	2.609891239	0.174250826	21.45	0.2	0	0.1	21.75	0	47.65	0.227625604	0.704972485	2.623900005	11.61790917	0.316461124	0.87405066	Non-preferred	40.39194807	NaN	0.412997904
6	F	L	15	05-Aug-2018_112801	25.7	0.558333333	2.65	3.35	19.7	Individual	2	6.2.Individual	5.552409517	0.078538726	0.161704029	2.018445261	0.148573053	0.152858908	1.451509284	0.203963273	8.45	0.5	0	0.8	9.75	0	25.7	-0.189482224	0.776304549	2.200940369	10.74564912	0.272645295	0.777750311	Non-preferred	44.47897427	NaN	0.330097087
6	F	L	16	05-Aug-2018_152955	30.35	0.857142857	0.95	5.7	23.7	Individual	2	6.2.Individual	5.372129628	0.092369013	0.229834946	2.803399549	0.139196397	0.168347964	0.930329771	0.208951233	8.35	0	0	0	8.35	0	30.35	0.124719041	0.362130265	2.11094377	9.537481013	0.403307176	1.205294792	Non-preferred	20.74853582	NaN	0.40625
6	F	L	17	06-Aug-2018_112255	87.45	0.385448916	19.85	12.45	55.15	Individual	2	6.2.Individual	5.098049746	0.066645755	0.15223768	5.828171299	0.119948556	0.107914113	2.09609661	0.159768372	43.9	0	0	0.1	44	0	87.45	0.021653966	0.847142482	2.391971836	10.69484941	0.278453479	0.768235711	Non-preferred	48.53768889	NaN	0.445142857
6	F	L	18	06-Aug-2018_154402	79.2	0.232704403	18.3	5.55	55.35	Individual	2	6.2.Individual	4.975724545	0.078667328	0.213705	6.230452403	0.133252874	0.096618863	2.251568448	0.161257252	38	0	0	0	38	0	79.2	0.181139206	0.799640385	2.502047185	11.24075029	0.367539397	1.152083252	Non-preferred	45.81601919	NaN	0.480757098
6	F	L	19	07-Aug-2018_111213	46.55	0.709401709	1.7	4.15	40.7	Individual	2	6.2.Individual	5.894749264	0.079686332	0.141577849	3.709398753	0.192537392	0.193419573	1.220821518	0.252679354	6.9	5.45	2.6	1.95	16.9	0	46.55	0.154706601	0.254017183	1.732874477	7.635406284	0.312385049	0.743212912	Non-preferred	14.55411249	NaN	0.223175966
6	F	L	20	07-Aug-2018_164006	17.05	0.933333333	0.25	3.5	13.3	Individual	2	6.2.Individual	4.69318211	0.064597689	0.116734053	1.101390604	0.113597711	0.130953532	1.145772302	0.171098163	5.65	0	0	0	5.65	0.2	16.85	0.005375591	0.488634248	1.733262433	7.477412188	0.236720226	0.634292213	Non-preferred	27.99668016	1	0.540935673
7	M	R	1	28-Jul-2018_115823	610.35	0.11662531	21.15	160.2	429	Individual	2	7.2.Individual	5.530392577	0.071649665	0.135823025	43.73137305	0.20329639	0.14126423	2.641753202	0.224263149	242.35	9.15	71.2	102.7	425.4	0.25	610.1	0.010891457	-0.915078796	3.428328488	19.49348805	0.315349011	0.833813217	Preferred	52.43015294	1	0.216579292
7	M	R	2	28-Jul-2018_160350	400.1	0.304568528	12	27.4	360.7	Individual	2	7.2.Individual	6.215184375	0.068353818	0.119224211	27.34836252	0.170540003	0.160769087	1.442734777	0.224705055	50.25	4.6	4.35	7.95	67.15	0	400.1	0.03843424	-0.60367073	2.107909421	9.062410846	0.260817442	0.660271576	Preferred	34.58778503	NaN	0.382981382
7	M	R	3	29-Jul-2018_123814	66.35	0.95	2.85	0.15	63.35	Individual	2	7.2.Individual	4.064864075	0.035617485	0.102081315	2.363220114	0.162294427	0.180704346	0.892515523	0.233574111	7	0	0	0	7	25.05	41.3	-0.150273767	-0.297194538	1.431085055	9.755284732	0.159980875	0.562467475	Preferred	17.0279927	NaN	0.801957831
7	M	R	4	29-Jul-2018_163749	60.9	1	2.25	0	58.65	Individual	2	7.2.Individual	5.299690092	0.060361594	0.127598301	3.676021098	0.128985289	0.173012322	0.742136739	0.209210434	5.1	0	0	0	5.1	0	60.9	0.060285955	-0.359337199	2.116798496	9.061734039	0.246565963	0.72958794	Preferred	20.58850494	NaN	0.49630845
7	M	R	5	30-Jul-2018_124633	85.9	1	10.8	0	75.1	Individual	2	7.2.Individual	5.547175118	0.081968561	0.16046239	7.04109941	0.136549038	0.199248179	0.665203156	0.225482633	15.7	4.1	0.6	0	20.4	0	85.9	0.135754576	-0.248718021	2.346432597	9.660106969	0.388287415	0.914411237	Preferred	14.2504929	NaN	0.320535195
7	M	R	6	30-Jul-2018_170727	51.2	1	6.65	0	44.55	Individual	2	7.2.Individual	4.34214537	0.085566852	0.19312424	4.381022832	0.080949423	0.167521132	0.478801989	0.1763911	8.1	0.15	0	0	8.25	0	51.2	-0.03461077	-0.033869426	3.280790674	12.20500109	0.408879737	1.180702512	Preferred	1.94057514	NaN	0.258536586
7	M	R	7	31-Jul-2018_122324	45	0.95890411	3.5	0.15	41.35	Individual	2	7.2.Individual	5.497183253	0.098000319	0.177033074	4.410014348	0.155106671	0.15368179	1.062837607	0.212377764	5.55	0	0	0.5	6.05	0	45	-0.104112819	-0.453425205	3.359717075	13.90027395	0.436123565	1.202285831	Preferred	25.97935056	NaN	0.472807991
7	M	R	8	31-Jul-2018_163946	10.95	1	2.05	0	8.9	Individual	2	7.2.Individual	4.523546926	0.105668085	0.241259435	1.157065531	0.106356612	0.166900712	0.616567391	0.192250355	2.25	0.35	0	0	2.6	0	10.95	0.129457569	-0.455118358	4.029446853	17.24832693	0.582401364	1.48359131	Preferred	26.07636109	NaN	0.359090909
7	M	R	9	01-Aug-2018_112747	96.55	0.98089172	15.4	0.3	80.85	Individual	2	7.2.Individual	5.223553475	0.087528004	0.185150113	8.450828834	0.107212565	0.177311392	0.639849945	0.195531082	22	5.65	0	0	27.65	0	96.55	0.123929861	-0.209913728	3.290246149	13.99582959	0.451311844	1.114240595	Preferred	12.02717067	NaN	0.282608696
7	M	R	10	01-Aug-2018_160324	104.1	0.83011583	10.75	2.2	91.15	Individual	2	7.2.Individual	5.641519981	0.078537151	0.152840932	8.17571746	0.123914254	0.168647086	0.901961703	0.201793024	15.45	2.65	1.3	1.2	20.6	0	104.1	0.124827741	-0.346830378	2.592249505	11.26389173	0.3680852	0.901157253	Preferred	19.87191688	NaN	0.346135382
7	M	R	11	03-Aug-2018_115057	11.75	1	3.35	0	8.4	Individual	2	7.2.Individual	3.886480016	0.088736827	0.18595246	1.042657721	0.078844659	0.179957609	0.412642422	0.181944671	3.35	0.05	0	0	3.4	0	11.75	0.254425212	-0.135651567	4.347424895	17.63422077	0.521799754	1.213763616	Preferred	7.772262251	NaN	0.088983051
7	M	R	12	03-Aug-2018_162508	12.6	1	2	0	10.6	Individual	2	7.2.Individual	4.688595305	0.130681427	0.262830712	1.646585984	0.095724451	0.172765062	0.553320635	0.187857945	2.5	0.25	0	0	2.75	0	12.6	-0.041294084	-0.041819931	4.122797719	15.53187891	0.684571994	1.949704669	Preferred	2.396105532	NaN	0.343873518
7	M	R	13	04-Aug-2018_121818	23.95	1	5.15	0	18.8	Individual	2	7.2.Individual	4.351397485	0.112318825	0.230028702	2.690035864	0.080637291	0.173747965	0.464695849	0.178631174	5.4	0.55	0	0	5.95	0	23.95	0.353064803	-0.275043892	3.601917269	15.2066195	0.62983887	1.558033789	Preferred	15.75885418	NaN	0.21875
7	M	R	14	04-Aug-2018_161308	79.3	0.828418231	15.45	3.2	60.65	Individual	2	7.2.Individual	5.44794492	0.098325233	0.228052112	7.797191011	0.107094872	0.139181319	1.036742992	0.172161485	27.25	1.75	0.35	0.1	29.45	0	79.3	0.240184469	-0.741769685	3.765327798	14.56059011	0.531672718	1.38981817	Preferred	42.50027231	NaN	0.399495904
7	M	R	15	05-Aug-2018_114445	11.5	1	3.5	0	8	Individual	2	7.2.Individual	3.729766198	0.08265676	0.170957451	0.950552735	0.086777709	0.194192088	0.396239683	0.192710021	3.5	0.8	0	0	4.3	0	11.5	0.636384827	-0.37528664	3.896195759	19.18175043	0.438911508	0.925835066	Preferred	21.50234058	NaN	0
7	M	R	16	05-Aug-2018_155321	6.7	1	2.15	0	4.55	Individual	2	7.2.Individual	3.497129566	0.119507195	0.268773123	0.800698207	0.06869075	0.174090285	0.374184075	0.17175593	2.15	0	0	0	2.15	0	6.7	0.48975168	-0.3185305	4.393774442	21.47140109	0.661410667	1.796964151	Preferred	18.25045328	NaN	0.14074074
7	M	R	17	06-Aug-2018_113800	18.95	0.941747573	4.85	0.3	13.8	Individual	2	7.2.Individual	4.567094507	0.109001728	0.261743895	2.065582755	0.094108438	0.14860148	0.689774113	0.169551749	7.7	0	0	0.1	7.8	0	18.95	-0.05589391	-0.389661716	3.99718997	14.59680325	0.594865454	1.617661913	Preferred	22.32597177	NaN	0.447368421
7	M	R	18	06-Aug-2018_155837	8.55	1	2.6	0	5.95	Individual	2	7.2.Individual	4.488515477	0.135712925	0.293171389	1.160345509	0.123480252	0.177456774	0.689568782	0.204980716	2.8	0	0	0.15	2.95	0	8.55	-0.019558379	-0.177709907	4.343846309	17.78922871	0.792922866	1.939275292	Preferred	10.18202767	NaN	0.168604651
7	M	R	19	07-Aug-2018_112630	11.3	1	3.55	0	7.75	Individual	2	7.2.Individual	4.475855276	0.150213548	0.328430019	1.697413097	0.111990957	0.19567596	0.512575253	0.208453234	3.75	0.2	0.4	0	4.35	0	11.3	0.57974439	-0.507720487	4.51702904	19.96074311	0.747575975	1.880319729	Preferred	29.0902411	NaN	0.277533039
7	M	R	20	07-Aug-2018_165709	51.2	0.634868421	9.65	5.55	36	Individual	2	7.2.Individual	5.130105449	0.096146955	0.226709534	4.922724074	0.116730298	0.129428439	1.46867998	0.169541186	22.45	0.05	0.55	0.55	23.6	0	51.2	0.067350585	-0.72875074	3.941219624	15.42894572	0.478231539	1.344564537	Preferred	41.75434172	1	0.387317073
8	M	L	1	28-Jul-2018_122640	371.05	0.226502311	25.1	7.35	338.6	Individual	2	8.2.Individual	5.360999776	0.100703941	0.215036207	37.36619722	0.17335944	0.127519099	1.740675147	0.208691168	46.65	1.4	0	0	48.05	11.4	359.65	0.36642432	0.466006359	3.215499874	14.69734919	0.500920291	1.508396529	Non-preferred	26.7001976	1	0.463217462
8	M	L	2	28-Jul-2018_162706	187	0.155893536	11.1	2.05	173.85	Individual	2	8.2.Individual	5.17481663	0.067689327	0.159971656	12.65790407	0.184075134	0.132045161	1.739549399	0.218240006	16.55	0.3	0	0	16.85	4.35	182.65	0.27832831	0.542796518	2.418664546	11.19475148	0.339597852	1.073133002	Non-preferred	31.0999496	NaN	0.384389201
8	M	L	3	29-Jul-2018_125436	114.9	0.685393258	2.8	6.1	106	Individual	2	8.2.Individual	4.581579452	0.046414315	0.129257073	5.333004758	0.124486914	0.157837637	0.966531694	0.198315935	14.55	0	0	0.35	14.9	43.95	70.95	-0.100007134	0.479926207	1.578523305	8.884641754	0.229952324	0.768100735	Non-preferred	27.49774617	NaN	0.304915181
8	M	L	4	29-Jul-2018_165325	60.8	0.634615385	0.95	1.65	58.2	Individual	2	8.2.Individual	5.596094544	0.087930302	0.185494816	5.346162346	0.152053139	0.154188618	1.086352565	0.211700303	6	0	0	0.1	6.1	0	60.8	0.203550418	0.384212269	2.754878665	12.98981232	0.438965001	1.329032038	Non-preferred	22.01374145	NaN	0.580115037
8	M	L	5	30-Jul-2018_130150	410.75	0.467532468	12.3	10.8	387.65	Individual	2	8.2.Individual	5.292468751	0.046198988	0.13511748	18.9762344	0.167545268	0.162980697	1.221729109	0.224539753	46.25	0.9	0	1	48.15	126.05	284.7	-0.163063047	0.761958254	1.67301475	8.991186869	0.228530692	0.822972167	Non-preferred	43.65699215	NaN	0.375
8	M	L	6	30-Jul-2018_172525	364.6	0.728	1.7	4.55	358.35	Individual	2	8.2.Individual	4.079565181	0.031586245	0.129346774	11.5163451	0.178087434	0.149959188	1.36417582	0.225869177	8.65	1.7	0	0.5	10.85	186.85	177.75	-0.254326697	0.889925263	1.120367877	7.469170947	0.153719778	0.719605809	Non-preferred	50.98896164	NaN	0.183463596
8	M	L	7	31-Jul-2018_123841	1335.15	0.101278269	91.4	10.3	1233.45	Individual	2	8.2.Individual	5.017957643	0.068174107	0.148720102	91.02265911	0.172572897	0.107513062	1.9682661	0.195563047	155.7	6.75	0.75	1.85	165.05	1.5	1333.65	-0.176441445	1.14617712	2.611149686	11.99521256	0.316073334	0.982805588	Non-preferred	65.67111154	NaN	0.283702816
8	M	L	8	31-Jul-2018_165358	379.95	0.186592179	36.4	8.35	335.2	Individual	2	8.2.Individual	5.19306363	0.049866253	0.126840573	18.94668285	0.164893244	0.122303621	1.710786489	0.197850761	93.95	0.45	0	0	94.4	14.6	365.35	-0.052025357	0.967100174	2.55407118	11.88757288	0.239025667	0.811545348	Non-preferred	55.41075832	NaN	0.515394737
8	M	L	9	01-Aug-2018_114300	1201.65	0.312412831	24.65	11.2	1165.8	Individual	2	8.2.Individual	4.968666288	0.044431597	0.162320293	53.39122854	0.222640594	0.188004185	1.341723141	0.271323349	62.45	5.15	6.2	1.35	75.15	444.55	757.1	-0.031220082	0.659362226	1.69199778	9.926940208	0.235514753	1.051741899	Non-preferred	37.77867271	NaN	0.47807273
8	M	L	10	01-Aug-2018_161932	637.85	0.058375635	18.55	1.15	618.15	Individual	2	8.2.Individual	3.989772676	0.025958629	0.096163148	16.55771162	0.167446682	0.092528701	2.120472721	0.185785057	22.7	0	0	0.7	23.4	330.45	307.4	-0.227565903	1.230425088	1.339621978	8.103621102	0.146397239	0.597247641	Non-preferred	70.49816454	NaN	0.189684903
8	M	L	11	03-Aug-2018_120509	46.95	0.918367347	0.4	4.5	42.05	Individual	2	8.2.Individual	4.864553389	0.076162685	0.146743834	3.575838041	0.094721877	0.149219827	0.678905754	0.173116327	8.75	0	0	0.15	8.9	0	46.95	0.01257709	0.410512138	3.417372501	15.370361	0.386742759	1.085369444	Non-preferred	23.52061294	NaN	0.542553192
8	M	L	12	03-Aug-2018_163914	450.9	0.331920904	23.65	11.75	415.5	Individual	2	8.2.Individual	3.653753788	0.027194303	0.135739834	12.26191133	0.124130959	0.077278873	1.917283385	0.14858548	62.75	1.05	0	0.2	64	261.6	189.3	-0.160693694	1.240630766	1.348856483	9.322736418	0.169892805	0.870772982	Non-preferred	71.08290683	NaN	0.683667812
8	M	L	13	04-Aug-2018_123304	1155.6	0.013321223	162.95	2.2	990.45	Individual	2	8.2.Individual	3.880483753	0.0504369	0.168132406	58.28488199	0.143420387	0.070963175	2.559725492	0.15468129	259.55	10.65	2.05	10.45	282.7	267.05	888.55	-0.177411585	1.325530207	2.365671338	12.79296527	0.279380228	1.155914097	Non-preferred	75.94728645	NaN	0.484143123
8	M	L	14	04-Aug-2018_162906	1800	0	4.2	0	1795.55	Individual	2	8.2.Individual	3.834663385	0.020372432	0.132759849	36.66528466	0.189271411	0.114006338	1.756575372	0.211339831	5.4	11.05	0.35	0	16.8	1355.25	444.5	-0.183522123	1.130892405	0.697545267	6.180888047	0.137432367	0.84537829	Non-preferred	64.79536192	NaN	0.206884098
8	M	L	15	05-Aug-2018_115827	1800	0	24.65	0	1775.1	Individual	2	8.2.Individual	4.439363481	0.034399071	0.144470379	61.90972715	0.206321118	0.12853606	2.053626952	0.227147062	31.95	21.35	2.2	0.95	56.45	930.6	869.15	-0.100224916	1.037615181	1.309209425	8.941165757	0.189123809	0.907594886	Non-preferred	59.45097065	NaN	0.109789977
8	M	L	16	05-Aug-2018_160733	1800	0.005714286	8.7	0.05	1791	Individual	2	8.2.Individual	3.316549119	0.013051444	0.086497706	23.48933573	0.203027994	0.117464683	2.178229298	0.218899683	9.35	9.2	0.7	0.15	19.4	1514.85	284.9	-0.169652323	1.156627115	0.39744552	3.690758798	0.095603017	0.471257841	Non-preferred	66.26985217	NaN	0.080592288
8	M	L	17	06-Aug-2018_115137	1800	0.001076426	46.4	0.05	1753.3	Individual	2	8.2.Individual	3.230974769	0.022051236	0.141493519	39.68671273	0.159681706	0.069958279	2.536691378	0.167207957	56.45	1.25	0	0	57.7	1317.25	482.5	-0.228927037	1.370487428	0.868432521	7.458203267	0.147309173	0.890203941	Non-preferred	78.52314553	NaN	0.221580176
8	M	L	18	06-Aug-2018_161201	1800	0	163.55	0	1636.2	Individual	2	8.2.Individual	3.285966211	0.012281514	0.087583024	22.10365443	0.155641704	0.070263991	2.457216044	0.164415129	174.4	0.45	0.1	0	174.95	1501.2	298.55	-0.457572389	1.603208644	0.388059384	3.632444649	0.089103629	0.458232915	Non-preferred	91.85708899	NaN	0.283725969
8	M	L	19	07-Aug-2018_114055	1800	0	33.6	0	1766.15	Individual	2	8.2.Individual	3.437025879	0.021199466	0.127893564	38.1537389	0.178733296	0.083951381	2.393332324	0.185747964	36.6	22.2	3.1	0	61.9	1289	510.75	-0.19655465	1.306224572	0.717892753	6.007675607	0.134083714	0.740111572	Non-preferred	74.84115506	NaN	0.117457495
8	M	L	20	07-Aug-2018_171300	1800	0	10.65	0	1789.1	Individual	2	8.2.Individual	3.101743544	0.010596995	0.082161279	19.07194116	0.168994022	0.088409441	2.083873852	0.183961514	14.2	2.65	1.9	0	18.75	1592.85	206.9	0.032539161	1.022513601	0.296012519	2.921464891	0.08415885	0.43109121	Non-preferred	58.58571386	0	0.269029892
9	F	R	1	28-Jul-2018_124912	202.35	0.820083682	9.8	2.15	190.4	Individual	2	9.2.Individual	5.725941879	0.099682134	0.258913711	20.17067986	0.191692417	0.208177909	0.966588913	0.264920278	18.3	0.75	0.8	0.85	20.7	0	202.35	-0.042911678	-0.311382007	2.689005693	11.21711904	0.474608763	1.508328118	Preferred	17.84087484	1	0.532855731
9	F	R	2	28-Jul-2018_164707	69.3	0.711538462	3.7	1.5	64.1	Individual	2	9.2.Individual	5.809214085	0.107008135	0.250146981	7.415663753	0.175039352	0.197497328	0.996782021	0.249265351	6.7	0.25	0.1	0	7.05	0	69.3	0.18454648	-0.50603103	2.774377894	11.14057214	0.50959531	1.418387011	Preferred	28.99344233	NaN	0.40519106
9	F	R	3	29-Jul-2018_131047	258.7	0.39862543	17.4	26.25	215.05	Individual	2	9.2.Individual	5.554636636	0.077088165	0.180508389	19.94270826	0.140192025	0.125525034	1.500944817	0.184065381	85.15	0.05	0	0.15	85.35	0	258.7	0.148051924	-0.948694447	3.11056486	15.12878637	0.367016193	0.983753931	Preferred	54.35618784	NaN	0.577584541
9	F	R	4	29-Jul-2018_171540	362.7	0.246056782	15.6	47.8	299.3	Individual	2	9.2.Individual	5.766187278	0.068075857	0.137136083	24.69111321	0.14127866	0.130248991	1.64990838	0.187826553	112.65	0.25	0	1.85	114.75	0.65	362.05	0.094208722	-0.824724164	2.966652118	14.82409345	0.264455306	0.708539681	Preferred	47.25321388	NaN	0.505720193
9	F	R	5	30-Jul-2018_132554	94.85	0.366255144	8.9	15.4	70.55	Individual	2	9.2.Individual	5.716618992	0.073145868	0.134015893	6.937885558	0.155479446	0.148215647	1.948441537	0.206646618	30.05	0.6	0.65	0	31.3	1.7	93.15	-0.067694163	-0.58088175	2.493900735	11.58243642	0.242286095	0.594037789	Preferred	33.28207266	NaN	0.415173867
9	F	R	6	30-Jul-2018_175047	76.75	0.516746411	5.4	5.05	66.3	Individual	2	9.2.Individual	5.860959491	0.088463406	0.159245188	6.789566429	0.146879291	0.150483124	1.363377863	0.203839745	16.4	0	0	0	16.4	0	76.75	0.166533274	-0.768309696	2.45672534	10.52719135	0.379335588	0.816006051	Preferred	44.02090297	NaN	0.44140625
9	F	R	7	31-Jul-2018_133655	58.5	1	2.45	0	56.05	Individual	2	9.2.Individual	5.774322168	0.105999859	0.196756569	6.200991724	0.164230509	0.183759641	0.938794084	0.235404506	4.35	0.25	0	0	4.6	0.35	58.15	-0.258424245	-0.117658011	2.126749813	8.449864762	0.442572685	0.98496639	Preferred	6.741307458	NaN	0.465414176
9	F	R	8	31-Jul-2018_172125	100.8	0.825	11.55	2.45	86.8	Individual	2	9.2.Individual	5.733533414	0.081566555	0.167822986	8.221908699	0.132669453	0.14874033	1.079353821	0.194504108	25.8	0	0	0.15	25.95	0	100.8	0.013240735	-0.557087087	2.857953985	12.17799731	0.347486863	0.878474553	Preferred	31.91873889	NaN	0.451165097
9	F	R	9	01-Aug-2018_121655	25.4	1	3.85	0	21.55	Individual	2	9.2.Individual	5.476708379	0.096416082	0.160031541	2.448968475	0.146656175	0.19277149	0.761620442	0.229508468	3.85	0.45	0.25	0	4.55	0	25.4	0.013405177	-0.196584409	2.177700894	9.76090667	0.292922958	0.724625416	Preferred	11.26345697	NaN	0.280943026
9	F	R	10	01-Aug-2018_170622	33.5	1	1.75	0	31.75	Individual	2	9.2.Individual	5.210976358	0.124931918	0.298027295	4.185219266	0.136963764	0.201095806	0.652551173	0.229279659	3.05	1.35	0.4	0	4.8	0	33.5	0.185761984	-0.266053533	2.961601278	14.17438557	0.475736172	1.415046595	Preferred	15.24374458	NaN	0.323397913
9	F	R	11	03-Aug-2018_122302	76.2	0.330188679	3.5	7.1	65.6	Individual	2	9.2.Individual	5.238278332	0.082936838	0.15090246	6.319787052	0.13205881	0.122061409	1.341077784	0.176364995	25.35	0	0	0.1	25.45	0	76.2	0.012425979	-0.825190421	2.610619635	12.18536317	0.266279405	0.670233587	Preferred	47.27992842	NaN	0.620983606
9	F	R	12	03-Aug-2018_172636	70.35	0.840909091	12.95	2.45	54.95	Individual	2	9.2.Individual	5.599356759	0.071110586	0.125856915	5.002629715	0.127389664	0.165983766	0.970293134	0.200539647	19.3	1.5	0	0.55	21.35	0	70.35	0.024042238	-0.341802445	2.49252499	11.52061374	0.273151362	0.654462229	Preferred	19.58383751	NaN	0.291193182
9	F	R	13	04-Aug-2018_132030	28.3	1	3.45	0	24.85	Individual	2	9.2.Individual	5.255026978	0.110679464	0.224354457	3.132228843	0.143604234	0.201518055	0.705300342	0.232058615	3.9	0	0	0	3.9	0	28.3	0.217251287	-0.262060221	2.364414149	10.61398929	0.448407311	1.084417578	Preferred	15.01494463	NaN	0.296296297
9	F	R	14	04-Aug-2018_171518	124.6	0.580985915	16.5	11.9	96.2	Individual	2	9.2.Individual	5.474894577	0.07853154	0.149622988	9.78502988	0.127135716	0.145522584	1.279336746	0.185817888	51.35	2.05	0	0.2	53.6	0	124.6	0.041057358	-0.607793478	2.723500705	12.24107667	0.306637079	0.74358016	Preferred	34.82400113	NaN	0.39671079
9	F	R	15	05-Aug-2018_124226	44.85	0.580645161	5.4	3.9	35.55	Individual	2	9.2.Individual	5.456771332	0.092756971	0.156245356	4.160150132	0.133996101	0.146968402	1.263988124	0.193430645	13.5	0	0	0	13.5	0	44.85	-0.013478626	-0.546928967	2.70414983	11.95039272	0.336847721	0.781054898	Preferred	31.33672149	NaN	0.43207127
9	F	R	16	05-Aug-2018_165031	20.55	0.918918919	3.4	0.3	16.85	Individual	2	9.2.Individual	5.397712473	0.119657722	0.261321778	2.458966191	0.152036818	0.188028256	0.865711071	0.230112323	3.7	0.15	0	0.15	4	0	20.55	0.008876294	-0.25520179	2.562242675	11.75956082	0.52074911	1.517743558	Preferred	14.62198549	NaN	0.27184466
9	F	R	17	06-Aug-2018_123408	33.3	0.80104712	7.65	1.9	23.75	Individual	2	9.2.Individual	5.26774956	0.094699498	0.187828764	3.153493292	0.115118263	0.147429976	1.139777317	0.182330745	12.45	0	0	0	12.45	0	33.3	-0.114439664	-0.426319401	2.424194447	10.88735677	0.397871449	0.877250629	Preferred	24.42630243	NaN	0.407796102
9	F	R	18	06-Aug-2018_165637	18.7	1	4.65	0	14.05	Individual	2	9.2.Individual	4.713998811	0.106036085	0.24020238	1.982874798	0.093568582	0.169308586	0.52793712	0.183737609	5.65	0	0	0	5.65	0	18.7	-0.410494285	0.225333369	2.889666169	13.23498656	0.434475338	1.201919957	Preferred	12.91065102	NaN	0.341333333
9	F	R	19	07-Aug-2018_122312	44.8	0.704402516	5.6	2.35	36.85	Individual	2	9.2.Individual	5.41350867	0.10211901	0.190470074	4.574931643	0.128815609	0.134669047	1.336998507	0.18338362	12.2	0	0	0	12.2	0	44.8	-0.064251569	-0.5635681	2.690961425	12.42230165	0.367824665	0.95512198	Preferred	32.29007362	NaN	0.390189521
9	F	R	20	07-Aug-2018_175602	16.05	0.814285714	2.85	0.65	12.55	Individual	2	9.2.Individual	5.07236618	0.107854848	0.200850192	1.731070317	0.167412364	0.18689825	1.136166891	0.236685362	3.5	0	0	0	3.5	0	16.05	0.031013357	-0.302291078	2.442000525	10.54626265	0.467708746	1.022554	Preferred	17.32000293	1	0.189440994
1	F	R	1	21-Sep-2018_103829	77.05	0.887417219	6.7	0.85	69.5	Social	1	1.1.Social	5.656638631	0.075735981	0.141521526	5.835457358	0.128378428	0.16467138	0.896315541	0.201976058	12.1	1.35	0.2	0	13.65	0	77.05	-0.143859922	-0.255246875	2.239554459	10.25714796	0.302351389	0.830889531	Non-preferred	14.62456869	1	0.459792477
1	F	R	2	21-Sep-2018_154201	34.1	0.882352941	4.5	0.6	29	Social	1	1.1.Social	5.225083791	0.082292518	0.163722887	2.80617485	0.126262954	0.165618882	0.957589242	0.200373871	5.9	0.5	0.1	0.45	6.95	0	34.1	0.022483809	-0.317879972	2.653603677	11.50301747	0.339880054	1.059747595	Non-preferred	18.21318077	NaN	0.225475842
1	F	R	3	22-Sep-2018_102235	159.7	0.680998613	24.55	11.5	123.65	Social	1	1.1.Social	5.680205551	0.085665541	0.208211208	13.68078682	0.120275559	0.142784248	1.210350961	0.182197628	51.95	1.3	0.4	1.25	54.9	0	159.7	-0.04636495	-0.505651107	2.877257348	11.99819014	0.449623604	1.492064937	Non-preferred	28.97167435	NaN	0.420344288
1	F	R	4	22-Sep-2018_144545	24.05	0.892473118	4.15	0.5	19.4	Social	1	1.1.Social	5.26169357	0.080462326	0.123797534	1.935118931	0.118292888	0.153032397	0.981360432	0.18866438	6.7	0	0	0	6.7	0	24.05	-0.142478276	-0.240160023	2.769786544	11.87036566	0.294616333	0.796081577	Non-preferred	13.76015574	NaN	0.446058091
1	F	R	5	23-Sep-2018_102000	170.4	0.584199584	14.05	10	146.35	Social	1	1.1.Social	5.678130617	0.086402742	0.212173553	14.72302732	0.123112395	0.133163617	1.314875636	0.180013571	38.95	1.65	0.6	0	41.2	0	170.4	-0.039378537	-0.551324662	2.82794433	12.02135736	0.419621999	1.259811734	Non-preferred	31.58857629	NaN	0.484599589
1	F	R	6	23-Sep-2018_140922	52.65	0.537117904	6.15	5.3	41.2	Social	1	1.1.Social	5.578419523	0.110044906	0.248988151	5.793864302	0.127670045	0.136055821	1.474648912	0.181467763	19.5	1.45	0.4	0	21.35	0	52.65	-0.230792969	-0.440222498	3.423386719	15.08986111	0.496578822	1.352976309	Non-preferred	25.22289118	NaN	0.464895636
1	F	R	7	24-Sep-2018_092251	132.2	0.565909091	24.9	19.1	88.2	Social	1	1.1.Social	5.04392613	0.082889627	0.226144998	10.95800863	0.106906183	0.108634309	1.91103184	0.151771431	65.7	1.1	0	0.5	67.3	0	132.2	-0.164931232	-0.643419436	3.644899327	16.75614525	0.410640514	1.331353139	Non-preferred	36.86521811	NaN	0.44536862
1	F	R	8	24-Sep-2018_134225	42	0.786821705	10.15	2.75	29.1	Social	1	1.1.Social	5.281091055	0.102378961	0.248457674	4.299916342	0.106597852	0.150090878	0.969629841	0.177912873	16.35	0.2	0	0	16.55	0	42	-0.144429032	-0.264967258	3.59581486	14.91278187	0.495219986	1.570419964	Non-preferred	15.18150557	NaN	0.429250892
1	F	R	9	25-Sep-2018_102934	78.15	0.53298153	10.1	8.85	59.2	Social	1	1.1.Social	5.608634304	0.100089963	0.214459557	7.822030633	0.138850683	0.131578537	1.573767317	0.185462074	27.85	0.4	0.1	1.9	30.25	0	78.15	-0.086782455	-0.642384052	3.429808723	14.89510572	0.464235716	1.305143658	Non-preferred	36.80589499	NaN	0.388107417
1	F	R	10	25-Sep-2018_160951	28.8	0.447916667	4.3	5.3	19.2	Social	1	1.1.Social	5.278939869	0.108677285	0.268541242	3.129905817	0.137057121	0.115220223	2.065588248	0.175254209	11.65	0.35	0	1.35	13.35	0	28.8	0.023323043	-0.795031242	3.437925084	15.2776365	0.58313768	1.546613348	Non-preferred	45.55193475	NaN	0.325823223
1	F	R	11	27-Sep-2018_094127	73.25	0.432960894	7.75	10.15	55.35	Social	1	1.1.Social	5.463346449	0.101745718	0.237180273	7.452873811	0.124640314	0.112992052	1.868320633	0.168480549	23.3	0.3	0	0.75	24.35	0	73.25	-0.256598311	-0.484771698	3.255529957	12.78336424	0.498310473	1.408308956	Non-preferred	27.7753723	NaN	0.416098226
1	F	R	12	27-Sep-2018_143448	19.85	0.556962025	4.4	3.5	11.95	Social	1	1.1.Social	4.712124189	0.090557265	0.202274712	1.797561712	0.119102937	0.110714828	1.81604931	0.161872919	10.65	0	0	0.2	10.85	0	19.85	-0.442662046	-0.365178768	3.628195802	11.7080197	0.47328157	1.124242156	Non-preferred	20.92320219	NaN	0.507537688
1	F	R	13	28-Sep-2018_102603	30	0.592	7.4	5.1	17.45	Social	1	1.1.Social	4.988818935	0.090947725	0.178965171	2.723884362	0.104590742	0.128397801	1.746655316	0.162639529	15.3	0.55	0	0	15.85	0	29.95	-0.041526205	-0.483301077	3.403522838	12.07139791	0.371604085	0.818815717	Non-preferred	27.69111194	NaN	0.308333334
1	F	R	14	28-Sep-2018_154543	21.75	0.676328502	7	3.35	11.4	Social	1	1.1.Social	4.563439651	0.088745167	0.192446239	1.930207387	0.107352612	0.118355003	1.725970709	0.156372141	13.1	0.05	0	0.9	14.05	0	21.75	-0.110818812	-0.55409113	3.962393198	14.62258109	0.418796925	1.074921494	Non-preferred	31.74708319	NaN	0.341743119
1	F	R	15	29-Sep-2018_102609	39.1	0.570967742	8.85	6.65	23.6	Social	1	1.1.Social	4.876987094	0.090181058	0.196364938	3.526079375	0.107496778	0.108060655	1.819061784	0.152127071	21.5	0.1	0	0.35	21.95	0	39.1	-0.258341199	-0.545707027	3.844649302	14.71400712	0.475762525	1.221547551	Non-preferred	31.26670949	NaN	0.522349936
1	F	R	16	29-Sep-2018_144305	11.95	0.530612245	2.6	2.3	7.05	Social	1	1.1.Social	4.584373356	0.109525833	0.216854323	1.308833699	0.10683843	0.112030726	1.897785879	0.155874518	5.75	0	0	0	5.75	0	11.95	-0.306783408	-0.339777715	4.287114698	14.71039898	0.588396055	1.371607204	Non-preferred	19.46782902	NaN	0.391666667
1	F	R	17	30-Sep-2018_110516	125.8	0.441001192	18.5	23.45	83.85	Social	1	1.1.Social	4.81984978	0.063070239	0.143298732	7.9342361	0.115645329	0.092624695	2.219333446	0.146375064	68.8	1.15	0.25	1.15	71.35	0	125.8	-0.002202522	-0.960744541	3.332704161	15.11334253	0.316005288	0.858197628	Non-preferred	55.04660738	NaN	0.456495828
1	F	R	18	30-Sep-2018_144310	403.75	0.524686192	62.7	56.8	284.25	Social	1	1.1.Social	5.281064662	0.083363467	0.234204948	33.65799985	0.113955098	0.110374373	1.794796343	0.157066782	177.25	10.45	1.35	10.65	199.7	0	403.75	0.130629801	-0.901362507	2.774373038	12.61526294	0.423672303	1.419892957	Non-preferred	51.64426747	NaN	0.410104012
1	F	R	19	01-Oct-2018_094839	40.15	0.602803738	6.45	4.25	29.45	Social	1	1.1.Social	5.582984234	0.111247133	0.245335413	4.466572394	0.150301781	0.159508687	1.618260695	0.209093782	13.45	0.4	0.55	0.2	14.6	0	40.15	-0.097290712	-0.376076537	3.636437576	15.79523822	0.548453304	1.548079532	Non-preferred	21.54759832	NaN	0.257462686
1	F	R	20	01-Oct-2018_135722	55.25	0.785074627	13.15	3.6	38.5	Social	1	1.1.Social	5.219704021	0.10572354	0.264787792	5.841225591	0.105037847	0.153243045	1.078023653	0.17894644	20.45	2.4	0	0	22.85	0	55.25	-0.124484154	-0.111529606	3.631175211	14.84272035	0.567322599	1.611646704	Non-preferred	6.390175704	0	0.279385172
2	F	L	1	21-Sep-2018_104414	313.5	0.077264091	72.85	6.1	234.55	Social	1	2.1.Social	3.486848701	0.057265558	0.129073392	17.95275236	0.112308059	0.071426464	2.340254569	0.124849393	246.7	2.2	0.35	0	249.25	0	313.5	-0.030771727	1.329137974	6.231112301	32.78613135	0.431184986	0.97100323	Preferred	76.15399633	0	0.71487801
2	F	L	2	21-Sep-2018_160231	45.45	0.973451327	0.15	5.5	39.8	Social	1	2.1.Social	5.392656815	0.094717536	0.19561484	4.304912008	0.137910741	0.179922066	0.812899167	0.213708669	10.75	0	0	0.1	10.85	0	45.45	0.174950428	0.222183324	3.187448922	15.5563611	0.359131539	0.961875778	Preferred	12.73016672	NaN	0.379120879
2	F	L	3	22-Sep-2018_104343	587.8	0.075720666	227.65	18.65	341.5	Social	1	2.1.Social	3.537715885	0.070455791	0.15608529	41.41391368	0.114114064	0.067825774	2.993916351	0.126306527	477.75	0.3	0.5	0	478.55	0	587.8	0.055801171	1.213860121	6.479192949	34.80337546	0.518670222	1.155177866	Preferred	69.54906183	NaN	0.683167475
2	F	L	4	22-Sep-2018_150134	262.4	0.085305449	83.1	7.75	171.55	Social	1	2.1.Social	4.343731965	0.061297367	0.138432115	16.08442905	0.124464864	0.076047134	2.692736583	0.139827703	172.65	2.95	0	0	175.6	0	262.4	0.127290841	1.054467403	5.0510607	27.23051311	0.383794997	0.973099114	Preferred	60.41653185	NaN	0.585254334
2	F	L	5	23-Sep-2018_104357	115.7	0.652173913	4.8	9	101.9	Social	1	2.1.Social	5.82274255	0.129300297	0.295675083	14.96004437	0.144681212	0.156736647	1.158397263	0.20490655	25.8	0	2.1	1.2	29.1	0	115.7	-0.027180426	0.600852585	4.194406541	17.9529543	0.715427151	2.262488333	Preferred	34.42631722	NaN	0.476889849
2	F	L	6	23-Sep-2018_142451	30.1	0.615789474	3.65	5.85	20.6	Social	1	2.1.Social	4.946697759	0.093399712	0.224293223	2.811331332	0.102653869	0.112457447	1.46232127	0.152772567	14.25	0	0	0	14.25	0	30.1	0.049284188	0.769481211	4.36663516	18.32010799	0.441754377	1.176673681	Preferred	44.08802582	NaN	0.535655058
2	F	L	7	24-Sep-2018_094159	10.9	0.938461538	0.2	3.05	7.65	Social	1	2.1.Social	4.291573665	0.126171688	0.251728494	1.375271397	0.069164287	0.137666791	0.657507737	0.149308253	4.3	0	0	0	4.3	0	10.9	-0.118178139	0.389843886	4.908014444	20.03187689	0.750712799	2.019994842	Preferred	22.33640931	NaN	0.424657534
2	F	L	8	24-Sep-2018_135951	10.05	1	0	2.65	7.4	Social	1	2.1.Social	4.27098692	0.091240528	0.160991651	0.91696731	0.094808738	0.17871424	0.493106701	0.187801154	3.4	0	0	0	3.4	0	10.05	0.321276179	-0.21599376	3.868564861	17.50593899	0.455675012	1.070935485	Preferred	12.37553085	NaN	0.262376238
2	F	L	9	25-Sep-2018_114644	66.7	0.206896552	19.55	5.1	42.05	Social	1	2.1.Social	3.827252313	0.0664271	0.152537121	4.4306876	0.109467543	0.070996463	2.702872892	0.127185992	48.95	0	0	0	48.95	0	66.7	0.055175931	1.174004183	5.165969278	24.08849612	0.398904369	0.938261708	Preferred	67.26548484	NaN	0.600749064
2	F	L	10	25-Sep-2018_162722	18.75	0.731707317	1.1	3	14.65	Social	1	2.1.Social	5.396852181	0.1046747	0.200854347	1.962650634	0.133661966	0.142901634	1.267601156	0.189302689	6.15	0	0.5	0.15	6.8	0	18.75	0.425659905	0.209652895	3.417846092	13.28463984	0.470001436	1.122953622	Preferred	12.01222604	NaN	0.369680851
2	F	L	11	27-Sep-2018_100353	19.5	0.841269841	0.5	2.65	16.35	Social	1	2.1.Social	5.490631457	0.139655061	0.245521611	2.723273681	0.125634763	0.150691791	0.965518581	0.192578515	3.7	0	0.1	0	3.8	0	19.5	-0.00774028	0.512748784	4.011574495	15.70018619	0.748960592	1.575329504	Preferred	29.37834126	NaN	0.465473146
2	F	L	12	27-Sep-2018_145106	23.95	1	0	6.3	17.65	Social	1	2.1.Social	4.393476224	0.07973567	0.144693163	1.909669288	0.093814074	0.176060521	0.546320796	0.184898709	8.6	0	0	0.6	9.2	0	23.95	-0.106507897	0.068849594	3.935502645	16.85395711	0.402696594	0.958225568	Preferred	3.944791158	NaN	0.31875
2	F	L	13	28-Sep-2018_110510	27	1	0	3.9	23.1	Social	1	2.1.Social	4.753643131	0.108475761	0.320407192	2.928845539	0.161175056	0.239742426	0.629533821	0.261626628	3.9	0	0.9	5.25	10.05	1.25	25.75	-0.004301427	-0.186948626	4.109125882	21.75754872	0.720892111	2.997663705	Preferred	10.71136725	NaN	0.105360444
2	F	L	14	28-Sep-2018_160124	25.1	0.377358491	4.95	3	17.15	Social	1	2.1.Social	5.084258837	0.096223911	0.190350239	2.415220177	0.147973083	0.106588869	2.360631671	0.177331424	9.5	0	0	0	9.5	0	25.1	0.118555709	0.825119664	3.33630398	12.92744398	0.444150972	1.070510241	Preferred	47.27587431	NaN	0.373757455
2	F	L	15	29-Sep-2018_104840	17.3	0.6625	1.35	2.65	13.3	Social	1	2.1.Social	5.302034653	0.128910577	0.270252673	2.230152976	0.117957762	0.145159566	1.336199418	0.183065223	5.25	0	0.15	0	5.4	0	17.3	0.190612787	0.35141976	4.451649733	18.10516198	0.666016358	1.593193987	Preferred	20.13486909	NaN	0.423631124
2	F	L	16	29-Sep-2018_150050	61.65	0.64375	2.85	5.15	53.65	Social	1	2.1.Social	5.836450065	0.092313851	0.180439932	5.691148929	0.14449401	0.146364176	1.400502044	0.199428571	13.05	1.05	0.55	0.8	15.45	0	61.65	-0.043796393	0.603007009	3.316533784	13.2888039	0.470166612	1.092064357	Preferred	34.54975664	NaN	0.346839546
2	F	L	17	30-Sep-2018_112758	35.2	1	0	4.1	31.1	Social	1	2.1.Social	5.672768483	0.115331037	0.213758299	4.059652511	0.147368219	0.191781731	0.757707975	0.228576981	5.15	0	1.4	0.65	7.2	0	35.2	-0.026455383	0.260527029	3.425931203	11.12587949	0.587489523	1.32282031	Preferred	14.92709922	NaN	0.405673759
2	F	L	18	30-Sep-2018_150900	25.55	0.54954955	2.5	3.05	20	Social	1	2.1.Social	5.467140542	0.096985326	0.192215731	2.477975087	0.164056644	0.148152024	1.621897316	0.210459421	6.3	2.85	0.9	0	10.05	0	25.55	0.031726571	0.684797529	3.037119497	12.47961048	0.38806843	1.004613522	Preferred	39.23600824	NaN	0.322265625
2	F	L	19	01-Oct-2018_100850	22.2	0.980582524	0.1	5.05	17.05	Social	1	2.1.Social	4.662886693	0.111821862	0.253755303	2.482445327	0.093771209	0.155178623	0.66238546	0.175771834	6.7	0	0	0	6.7	0	22.2	0.228478362	0.123442936	4.011644652	16.53166972	0.517864553	1.496725278	Preferred	7.072759234	NaN	0.406741573
2	F	L	20	01-Oct-2018_141429	11	1	0	2.4	8.6	Social	1	2.1.Social	4.774021578	0.127374279	0.229182179	1.401117071	0.107414021	0.169730083	0.62784285	0.193640026	2.9	0	0	0	2.9	0	11	0.306014583	-0.052681579	4.290311714	16.21270424	0.590317073	1.596321251	Preferred	3.018432151	1	0.407239819
3	M	R	1	21-Sep-2018_110513	139.65	0.499359795	19.5	19.55	100.6	Social	1	3.1.Social	4.656757075	0.056197503	0.100505879	7.847981311	0.11218378	0.101270075	1.655461163	0.146673268	85.05	0.4	0	0.85	86.3	0	139.65	-0.049248072	-0.989953	3.91566119	16.96175689	0.314963608	0.682902726	Non-preferred	56.72012881	1	0.597351468
3	M	R	2	21-Sep-2018_161958	54.25	0.713541667	6.85	2.75	44.65	Social	1	3.1.Social	4.804195556	0.053317118	0.099099158	2.892453677	0.107793451	0.106520646	1.335505948	0.153554471	19	0	0	0.35	19.35	0	54.25	-0.031212049	-0.877816625	2.940162691	12.88275804	0.254761665	0.724600603	Non-preferred	50.29518782	NaN	0.702578269
3	M	R	3	22-Sep-2018_110917	26.65	0.957446809	4.5	0.2	21.95	Social	1	3.1.Social	4.791767382	0.07072187	0.119155416	1.884737838	0.11063138	0.115579189	1.120714779	0.159737218	10.05	0	0	0	10.05	0	26.65	-0.127170299	-0.756789873	3.175454202	14.14847732	0.326557882	0.813076976	Non-preferred	43.36086572	NaN	0.599250936
3	M	R	4	22-Sep-2018_152038	45.45	0.568047337	4.8	3.65	37	Social	1	3.1.Social	4.901233482	0.065703629	0.108672926	2.986229916	0.124837261	0.111998197	1.554991013	0.164866408	18.8	0	0	0	18.8	0	45.45	-0.127114123	-0.798076889	2.890987537	11.59881028	0.291851274	0.696346006	Non-preferred	45.72643749	NaN	0.624175824
3	M	R	5	23-Sep-2018_110057	66.7	0.534825871	10.75	9.35	46.6	Social	1	3.1.Social	4.358794054	0.061535241	0.105685998	4.104400589	0.105108303	0.091841651	1.805484604	0.139565038	38.55	0	0	0	38.55	0	66.7	-0.077846282	-0.950586318	3.007997251	12.52983092	0.258842259	0.62966803	Non-preferred	54.46458409	NaN	0.625468165
3	M	R	6	23-Sep-2018_143958	24	0.786324786	4.6	1.25	18.15	Social	1	3.1.Social	4.204172627	0.057699151	0.097599471	1.384779622	0.094663904	0.100024683	1.184071536	0.140229023	11.5	0	0	0	11.5	0	24	-0.173996996	-0.739698048	3.455566672	16.3033703	0.269242798	0.685875306	Non-preferred	42.38157628	NaN	0.744282744
3	M	R	7	24-Sep-2018_095712	24.9	0.657342657	4.7	2.45	17.75	Social	1	3.1.Social	3.592666655	0.053437771	0.099425683	1.330600497	0.08560429	0.0890046	1.419036811	0.122171729	18.15	0	0	0	18.15	0	24.9	-0.337648937	-0.76804425	3.954563262	17.03346917	0.300800286	0.681246201	Non-preferred	44.00569403	NaN	0.789579158
3	M	R	8	24-Sep-2018_141412	15.2	0.688172043	3.2	1.45	10.55	Social	1	3.1.Social	4.613977199	0.064109447	0.111443248	0.974463591	0.095931385	0.135157745	1.092642923	0.165256153	5.3	0	0	0	5.3	0	15.2	-0.069493243	-0.422200945	2.754897529	12.55970207	0.308616792	0.721998895	Non-preferred	24.19033226	NaN	0.472131148
3	M	R	9	25-Sep-2018_120530	27.7	1	6.65	0	21.05	Social	1	3.1.Social	4.055614188	0.058945297	0.115121478	1.63278472	0.075211308	0.117787366	0.708658689	0.137603959	14.7	0	0	0	14.7	0	27.7	-0.027200825	-0.758100852	2.994824407	12.73551967	0.323484013	0.699888918	Non-preferred	43.43597924	NaN	0.731531532
3	M	R	10	25-Sep-2018_164144	22.55	1	7	0	15.55	Social	1	3.1.Social	3.721777602	0.054381831	0.106545913	1.226310299	0.066979142	0.117463218	0.634202969	0.133790742	12.25	0	0	0	12.25	0	22.55	-0.146900807	-0.665998314	2.73955374	12.90205618	0.222679698	0.58048947	Non-preferred	38.15889253	NaN	0.681415929
3	M	R	11	27-Sep-2018_101934	5.05	1	2.4	0	2.65	Social	1	3.1.Social	2.093978539	0.054160235	0.087295777	0.273509188	0.037279451	0.138397189	0.277478668	0.130968031	2.5	0	0	0	2.5	0	5.05	-0.189236834	-0.229172543	3.489585804	13.71002193	0.274158637	0.708627462	Non-preferred	13.13061947	NaN	0.303921568
3	M	R	12	27-Sep-2018_151000	28.25	0.974193548	7.55	0.2	20.5	Social	1	3.1.Social	4.082201851	0.05670145	0.095540872	1.601815953	0.069514048	0.128931148	0.605700229	0.143993986	12.45	0	0	0	12.45	0	28.25	-0.176993036	-0.419707156	2.952628048	12.99949696	0.303748887	0.663477096	Non-preferred	24.04744867	NaN	0.586572438
3	M	R	13	28-Sep-2018_112450	30.1	0.563636364	4.65	3.6	21.85	Social	1	3.1.Social	4.28371078	0.0487817	0.09589837	1.468329167	0.095324595	0.094941065	1.497936255	0.138435902	13.8	0	0	0	13.8	0	30.1	-0.203759931	-0.764374526	2.418472769	10.39796537	0.212833435	0.546628161	Non-preferred	43.79543433	NaN	0.701492537
3	M	R	14	28-Sep-2018_161727	18.65	0.7	5.95	2.55	10.15	Social	1	3.1.Social	3.46703046	0.043577317	0.074764661	0.812716954	0.076148641	0.095770911	1.49024088	0.121898129	13.9	0	0	0	13.9	0	18.65	-0.366326868	-0.614852185	2.971512007	12.6320463	0.192818267	0.446019213	Non-preferred	35.22843522	NaN	0.564171123
3	M	R	15	29-Sep-2018_110343	60.45	0.567264574	12.65	9.65	38.15	Social	1	3.1.Social	3.998394055	0.044988348	0.079393633	2.719545632	0.087414236	0.087104792	1.721943481	0.12623063	35.7	0	0	0	35.7	0	60.45	-0.090185437	-0.968431743	2.257570484	9.081048397	0.205424574	0.468050438	Non-preferred	55.48705164	NaN	0.619008264
3	M	R	16	29-Sep-2018_151647	7.65	1	3.25	0	4.4	Social	1	3.1.Social	3.151093855	0.046765173	0.090499926	0.357753572	0.060963105	0.113366892	0.650220509	0.127948498	4.5	0	0	0	4.5	0	7.65	-0.462295881	-0.345687508	1.914885773	8.525649179	0.233435515	0.516834661	Non-preferred	19.80643521	NaN	0.655844156
3	M	R	17	30-Sep-2018_114340	88.15	0.494470774	15.65	16	56.5	Social	1	3.1.Social	4.545306073	0.051453993	0.089245118	4.535669455	0.0982433	0.090994406	2.016973728	0.136327993	45.7	0	0	0.05	45.75	0	88.15	-0.037632829	-0.905452121	2.508435059	10.49501325	0.218944738	0.522197292	Non-preferred	51.8785851	NaN	0.53968254
3	M	R	18	30-Sep-2018_152329	14.5	0.989130435	4.55	0.05	9.9	Social	1	3.1.Social	3.874289938	0.056632469	0.090689725	0.821170795	0.066768099	0.124839006	0.686067878	0.141747044	5.85	0	0	0	5.85	0	14.5	0.008437415	-0.471236027	2.550173517	9.924589234	0.226156213	0.522727024	Non-preferred	26.99983552	NaN	0.532646048
3	M	R	19	01-Oct-2018_102341	41.3	0.774058577	9.25	2.7	29.35	Social	1	3.1.Social	4.893575501	0.058027254	0.105357984	2.396525609	0.105192765	0.138168216	1.060228629	0.169038351	18.3	0	0	0	18.3	0	41.3	-0.054305963	-0.530209185	2.371486417	10.40769872	0.215524217	0.529582335	Non-preferred	30.37874853	NaN	0.509068924
3	M	R	20	01-Oct-2018_142938	82.65	0.828402367	21	4.35	57.3	Social	1	3.1.Social	4.857003371	0.055305432	0.100520982	4.570993975	0.090737053	0.12772313	0.976631694	0.154906218	38.3	0	0	0	38.3	0	82.65	-0.00452916	-0.617323403	2.381793502	9.328204321	0.232462198	0.56030835	Non-preferred	35.37002558	1	0.508464329
4	M	L	1	21-Sep-2018_112408	81.15	0.670542636	4.25	8.65	68.25	Social	1	4.1.Social	5.653302675	0.138556116	0.264118898	11.24382881	0.122924626	0.136699744	1.256835902	0.181609606	21.5	0	0	0.05	21.55	0	81.15	-0.100981192	0.699205256	5.691268181	21.45192964	0.914183673	2.243621037	Preferred	40.06151019	1	0.515394089
4	M	L	2	21-Sep-2018_163709	82.4	0.746710526	3.85	11.35	67.2	Social	1	4.1.Social	5.693384714	0.131414553	0.243339768	10.82855917	0.142706619	0.157758703	1.226357024	0.205180832	22.5	0	0	0.25	22.75	0	82.4	-0.096033807	0.650427488	4.971171864	20.30598265	0.82093095	1.955996205	Preferred	37.26674992	NaN	0.530624621
4	M	L	3	22-Sep-2018_112516	55.3	0.704347826	1.7	4.05	49.55	Social	1	4.1.Social	5.692425878	0.172277866	0.314419553	9.526965998	0.133457937	0.155199097	1.025274615	0.199019965	11.85	0.05	0	0.1	12	0	55.3	-0.026651984	0.572984415	6.195599339	21.66918527	1.111650906	2.818297196	Preferred	32.82958872	NaN	0.568202349
4	M	L	4	22-Sep-2018_153711	48.4	0.637931034	3.15	5.55	39.7	Social	1	4.1.Social	5.597633476	0.129865574	0.238151332	6.285493786	0.133860513	0.152550303	1.293073486	0.196078906	14.25	0	0	0	14.25	0	48.4	0.038123119	0.518651033	4.851854064	19.28913079	0.778790463	1.750023983	Preferred	29.71651522	NaN	0.453044376
4	M	L	5	23-Sep-2018_111831	56.75	0.413580247	4.75	3.35	48.65	Social	1	4.1.Social	5.91411579	0.167586489	0.310529923	9.510533227	0.172869218	0.172882044	1.493779648	0.232349669	9.8	0.2	0.4	0.25	10.65	0	56.75	0.036450777	0.438669193	5.556666402	19.47060929	1.07565548	2.542982094	Preferred	25.13389338	NaN	0.360035211
4	M	L	6	23-Sep-2018_145609	52.8	0.927536232	0.5	6.4	45.9	Social	1	4.1.Social	5.804856338	0.136150786	0.253035682	7.188761495	0.145204698	0.178974706	0.871187244	0.217996804	12.9	0.35	1.4	0.75	15.4	0	52.8	-0.069968984	0.483766917	4.074209081	17.53248494	0.652709898	1.677902712	Preferred	27.71780262	NaN	0.481551561
4	M	L	7	24-Sep-2018_101343	26.55	0.978494624	0.1	4.55	21.9	Social	1	4.1.Social	5.435897116	0.179470048	0.313012317	4.76492978	0.122580288	0.167310656	0.734262977	0.199701361	6.15	0	0.1	0	6.25	0	26.55	0.05284162	0.39003464	5.762050897	20.96118997	1.057181641	2.604844106	Preferred	22.34733871	NaN	0.44924812
4	M	L	8	24-Sep-2018_142936	24.25	1	0	1.9	22.35	Social	1	4.1.Social	5.472300219	0.170936402	0.33056937	4.145207751	0.169418557	0.203788244	0.813021388	0.25060535	1.9	0	0.15	0.15	2.2	0	24.25	-0.15039448	0.394403213	4.477911334	15.35123449	1.016062359	2.77230027	Preferred	22.59763956	NaN	0.469135802
4	M	L	9	25-Sep-2018_122250	46.65	0.809954751	2.1	8.95	35.6	Social	1	4.1.Social	5.522982468	0.155420947	0.309220821	7.250387173	0.117435413	0.160834653	0.981444034	0.190858109	15.15	0	0	0.4	15.55	0	46.65	-0.171792554	0.505528746	5.147707388	18.44423374	0.939407221	2.458813175	Preferred	28.96466356	NaN	0.392933619
4	M	L	10	25-Sep-2018_165631	72.95	0.990740741	0.05	5.35	67.55	Social	1	4.1.Social	5.924828785	0.144578145	0.278479225	10.54697567	0.159478322	0.193689736	0.841284252	0.236217579	9.6	0.15	1.8	0.45	12	0	72.95	-0.037381045	0.322744274	3.514918176	13.37364864	0.719971342	1.91963523	Preferred	18.49188478	NaN	0.419178082
4	M	L	11	27-Sep-2018_103436	211.75	0.497953615	18.4	18.25	175.1	Social	1	4.1.Social	6.316728333	0.137483335	0.284252267	29.11209624	0.175848621	0.195964136	1.411402115	0.244044296	47.15	5.15	18.55	25.95	96.8	0	211.75	-0.108112285	0.377408091	4.560645109	20.45863222	0.786862643	2.111967867	Preferred	21.62389078	NaN	0.261095373
4	M	L	12	27-Sep-2018_152557	35.3	1	0	3.05	32.25	Social	1	4.1.Social	5.361423069	0.182412123	0.321318788	6.43914794	0.195556479	0.227263575	0.845120419	0.276889285	3.45	0	1.35	0.35	5.15	0	35.3	-0.018843563	0.170934047	5.241625984	16.88353988	1.140100828	2.487698665	Preferred	9.79379944	NaN	0.401697313
4	M	L	13	28-Sep-2018_114100	165.95	0.663865546	4	7.9	154.05	Social	1	4.1.Social	6.011392491	0.188740906	0.360792976	31.32155342	0.185734833	0.192176039	1.115899997	0.25070496	22.3	1.4	3.7	1.7	29.1	0	165.95	0.052882792	0.398642331	5.522364512	18.42743853	1.255961469	3.011152635	Preferred	22.84052308	NaN	0.50873494
4	M	L	14	28-Sep-2018_163305	102.45	0.550488599	6.9	8.45	87.1	Social	1	4.1.Social	6.090618116	0.185236726	0.359221743	18.97750263	0.167233148	0.178049992	1.345505509	0.230412388	22.55	1.05	2.45	1.55	27.6	0	102.45	-0.047311313	0.504906788	4.920888781	17.12391812	1.133490733	2.666805073	Preferred	28.92902802	NaN	0.413658537
4	M	L	15	29-Sep-2018_111919	82.8	0.364145658	11.35	6.5	64.95	Social	1	4.1.Social	5.845443205	0.146467105	0.279213908	12.1274763	0.146787436	0.148944994	1.754502023	0.201513736	24.05	0.55	0.5	0.85	25.95	0	82.8	-0.047974875	0.666796017	4.789435468	19.42557292	0.757284034	1.978073918	Preferred	38.20459755	NaN	0.421846711
4	M	L	16	29-Sep-2018_153207	92.4	0.717948718	3.3	8.4	80.7	Social	1	4.1.Social	6.06286372	0.177676153	0.318481271	16.41727657	0.155679095	0.179796901	1.067872921	0.226041775	15.9	0.05	4.25	1.15	21.35	0	92.4	-0.057005726	0.425589065	4.978545985	18.23983977	0.959694503	2.563673127	Preferred	24.38445725	NaN	0.428339643
4	M	L	17	30-Sep-2018_115955	107.75	0.607913669	5.45	8.45	93.85	Social	1	4.1.Social	6.116584376	0.156208768	0.302826649	16.83149471	0.167923981	0.174936709	1.324050569	0.228794378	22.8	2.6	2.6	1.45	29.45	0	107.75	-0.082384925	0.583411845	4.070085816	16.30510417	0.751272958	2.202340203	Preferred	33.42703646	NaN	0.378942486
4	M	L	18	30-Sep-2018_153803	147.45	0.680365297	7	14.9	125.55	Social	1	4.1.Social	6.221540209	0.15409964	0.303504427	22.72199196	0.163158414	0.185606955	1.119939221	0.232528178	28.85	1.5	8.2	5.2	43.75	0	147.45	-0.112618423	0.461919438	3.756183944	14.31391285	0.772851347	2.0408461	Preferred	26.46603426	NaN	0.400677966
4	M	L	19	01-Oct-2018_103857	29.9	0.900826446	0.6	5.45	23.85	Social	1	4.1.Social	5.665152743	0.199056619	0.363196482	5.95179292	0.136649607	0.177880876	0.947578703	0.21334083	7.65	0	0	0.2	7.85	0	29.9	-0.073292638	0.327655148	5.667115692	21.2760238	1.256361256	2.611224191	Preferred	18.77325711	NaN	0.404006678
4	M	L	20	01-Oct-2018_144522	82.15	0.886861314	1.55	12.15	68.45	Social	1	4.1.Social	5.762199713	0.18172816	0.345559224	14.92896833	0.137917186	0.170303671	0.935795034	0.209496059	20.65	0.1	0.95	0.05	21.75	0	82.15	0.005046601	0.425346217	5.742043097	19.69053723	1.213996502	2.684427476	Preferred	24.37054308	0	0.505474452
5	F	R	1	21-Sep-2018_120027	152.85	0.57400722	15.9	11.8	125.15	Social	1	5.1.Social	5.436673448	0.057070729	0.10878929	8.723261	0.139954168	0.137222388	1.455809469	0.187310948	60.05	1.5	2	0.2	63.75	0	152.85	-0.031702357	-0.717558784	3.195583465	14.50157121	0.272602549	0.692292286	Non-preferred	41.11308987	1	0.507194245
5	F	R	2	21-Sep-2018_165759	93.7	0.594871795	5.8	3.95	83.95	Social	1	5.1.Social	5.89867377	0.086540123	0.173245986	8.108809505	0.168728398	0.16369427	1.324619135	0.224130406	16.95	0	0.9	0	17.85	0	93.7	-0.22426618	-0.375177226	2.676805245	11.41480241	0.35302105	0.954011085	Non-preferred	21.49607161	NaN	0.4368
5	F	R	3	22-Sep-2018_114309	355.7	0.086910626	12.35	129.75	213.6	Social	1	5.1.Social	4.411398801	0.061614353	0.150267055	21.91622551	0.13355039	0.082011775	3.21589219	0.148639954	236.8	1.95	1.35	0.5	240.6	0	355.7	-0.066731395	-1.091815816	4.944352109	23.12611088	0.350798849	0.872526787	Non-preferred	62.55643825	NaN	0.477301476
5	F	R	4	22-Sep-2018_155245	38.6	0.807142857	5.65	1.35	31.6	Social	1	5.1.Social	5.474597627	0.094178042	0.19728337	3.635272409	0.150629466	0.181276928	0.946188597	0.223774435	8.35	0.5	0	0	8.85	0	38.6	-0.238729683	-0.182215202	2.53521252	9.657937732	0.395736565	1.025928804	Non-preferred	10.44016202	NaN	0.364812419
5	F	R	5	23-Sep-2018_113409	53.1	0.556561086	6.15	4.9	42.05	Social	1	5.1.Social	4.944873841	0.092744623	0.237366206	4.924739493	0.109089344	0.117522227	1.33844973	0.159887392	21.05	0	0	0	21.05	0	53.1	-0.19451406	-0.650586459	3.959563528	16.06165534	0.467899793	1.280099615	Non-preferred	37.27585831	NaN	0.618062088
5	F	R	6	23-Sep-2018_151219	18	1	2.5	0	15.5	Social	1	5.1.Social	4.419714047	0.068772714	0.169973328	1.237908859	0.081127488	0.150921986	0.599213105	0.166061988	3.6	0.55	0	0	4.15	0	18	0.132269126	-0.310113506	2.907146898	11.88145606	0.386915273	1.092904821	Non-preferred	17.76819504	NaN	0.387811634
5	F	R	7	24-Sep-2018_103218	48.85	0.98630137	7.2	0.1	41.55	Social	1	5.1.Social	4.987158697	0.08800167	0.215905345	4.298881593	0.131578144	0.205692866	0.627161574	0.224480431	9	2.35	0.95	0	12.3	0.9	47.95	0.429276141	-0.25765185	2.668444171	11.81649421	0.34699773	1.090017914	Non-preferred	14.76236359	NaN	0.192229039
5	F	R	8	24-Sep-2018_144438	5.05	1	1.95	0	3.1	Social	1	5.1.Social	2.735154161	0.051338558	0.075040028	0.25925972	0.043038229	0.162925491	0.263475673	0.149476063	1.95	0	0	0	1.95	0	5.05	0.340176193	-0.143592636	2.49929985	8.203549056	0.249212162	0.59420259	Non-preferred	8.227251988	NaN	0.029411764
5	F	R	9	25-Sep-2018_123752	13.15	1	3.35	0	9.8	Social	1	5.1.Social	4.082678327	0.06560503	0.12777932	0.862706143	0.070467651	0.139271763	0.552177911	0.150505803	5.35	0	0	0	5.35	0	13.15	-0.225174253	-0.157464473	2.820015662	11.16968944	0.2921734	0.759569486	Non-preferred	9.022049727	NaN	0.522727273
5	F	R	10	25-Sep-2018_171244	26.3	0.797202797	5.7	1.45	19.15	Social	1	5.1.Social	4.494186377	0.071707651	0.170670654	1.885911227	0.097089936	0.117740988	1.192051401	0.151815399	12.55	0	0	0.25	12.8	0	26.3	-0.204332942	-0.655487966	3.408863455	13.46088058	0.331199221	0.957651591	Non-preferred	37.55669399	NaN	0.639468691
5	F	R	11	27-Sep-2018_105346	34.35	0.35	2.45	4.55	27.35	Social	1	5.1.Social	4.469383425	0.071816513	0.131427794	2.466897211	0.103916423	0.090772183	2.055134772	0.142965325	11.2	0	0	0	11.2	0	34.35	-0.013911825	-0.904691263	3.572876893	14.14433832	0.344380723	0.967060972	Non-preferred	51.83499113	NaN	0.523255814
5	F	R	12	27-Sep-2018_154058	10.3	1	0.85	0	9.45	Social	1	5.1.Social	4.544203366	0.076170545	0.131994197	0.784556615	0.110901664	0.156624282	0.805453247	0.189116073	1.05	0	0	0	1.05	0	10.3	0.707202315	-0.970492503	2.20018136	8.853404785	0.335482504	0.850022721	Non-preferred	55.60512445	NaN	0.487922705
5	F	R	13	28-Sep-2018_115953	71.9	0.647058824	3.3	1.8	66.8	Social	1	5.1.Social	5.513885221	0.090314858	0.171912046	6.493638289	0.156728167	0.135999183	1.352750751	0.201518514	10.45	0	0	0.9	11.35	0	71.9	-0.202551028	-0.556718741	2.788770873	11.76592793	0.377149776	1.020289941	Non-preferred	31.89763422	NaN	0.414176512
5	F	R	14	28-Sep-2018_165130	39.35	0.755555556	5.1	1.65	32.6	Social	1	5.1.Social	5.269244047	0.085700241	0.178341753	3.372304491	0.140594587	0.133751709	1.331608777	0.189324982	10.65	0	0	0.05	10.7	0	39.35	-0.126498155	-0.654280812	3.036297581	11.57002822	0.406742444	1.06205427	Non-preferred	37.48752916	NaN	0.455583756
5	F	R	15	29-Sep-2018_113448	10.9	1	2.15	0	8.75	Social	1	5.1.Social	4.227690775	0.081830488	0.160322801	0.891952322	0.088061913	0.174272425	0.469743103	0.184694518	2.25	0	0	0	2.25	0	10.9	-0.087213315	-0.029578746	2.478441487	9.597038025	0.405985489	1.025994253	Non-preferred	1.694737289	NaN	0.232876713
5	F	R	16	29-Sep-2018_154735	15.35	1	3.6	0	11.75	Social	1	5.1.Social	4.252746766	0.079400676	0.170140125	1.218800377	0.086380669	0.167099088	0.488112197	0.177836572	4.85	0	0	0	4.85	0	15.35	0.164956526	-0.352502796	3.310383439	13.06181177	0.400596005	1.006929614	Non-preferred	20.19692248	NaN	0.405844156
5	F	R	17	30-Sep-2018_121608	22.55	0.963190184	7.85	0.3	14.4	Social	1	5.1.Social	4.138902683	0.077439789	0.161321714	1.746267251	0.071735028	0.137141296	0.607642008	0.14825686	11.35	0	0	0	11.35	0	22.55	-0.12825985	-0.411204592	3.704738147	13.75784812	0.415262738	0.932272116	Non-preferred	23.56028765	NaN	0.482300885
5	F	R	18	30-Sep-2018_155447	5.05	1	2.95	0	2.1	Social	1	5.1.Social	2.655752758	0.052092347	0.094453182	0.263066351	0.042663202	0.159547807	0.267359227	0.147809014	2.95	0	0	0	2.95	0	5.05	0.055580705	0.073877731	3.356773283	14.8073861	0.258641051	0.675479455	Non-preferred	4.232882194	NaN	0.088235294
5	F	R	19	01-Oct-2018_105338	11.5	1	3.25	0	8.25	Social	1	5.1.Social	3.751492666	0.071242368	0.131304813	0.819287233	0.061439422	0.12706564	0.598055138	0.139316571	4	0	0	0	4	0	11.5	0.033678678	-0.544840001	3.581668599	13.50558125	0.352596038	0.936764098	Non-preferred	31.21703259	NaN	0.506493506
5	F	R	20	01-Oct-2018_150107	10	1	5.5	0	4.5	Social	1	5.1.Social	3.065978037	0.081629611	0.187583125	0.816296114	0.051175267	0.127229616	0.455183837	0.12999874	6.5	0	0	0	6.5	0	10	-0.103666053	-0.510846291	4.687421915	19.71911648	0.52266378	1.546728496	Non-preferred	29.26933646	1	0.52238806
6	F	L	1	21-Sep-2018_121947	198.35	0.236781609	33.2	10.3	154.85	Social	1	6.1.Social	5.027662558	0.046550398	0.093185518	9.233271431	0.12026791	0.098276871	1.929402652	0.153359216	93.2	1.6	0.1	0	94.9	1.85	196.5	0.006762771	0.984440841	2.790482512	14.02417958	0.218942069	0.587350816	Preferred	56.40430535	1	0.607610887
6	F	L	2	21-Sep-2018_171530	14.75	0.448275862	1.6	1.3	11.85	Social	1	6.1.Social	4.455844606	0.053263835	0.090333733	0.785641568	0.10470607	0.116032884	1.549311625	0.157594578	5.1	0	0	0.1	5.2	0	14.75	-0.032410007	0.677972703	2.015027415	9.116810019	0.194901722	0.497783256	Preferred	38.84497448	NaN	0.506756757
6	F	L	3	22-Sep-2018_120547	28.7	0.880952381	0.25	1.85	26.6	Social	1	6.1.Social	5.206058152	0.061022757	0.107072945	1.751353138	0.133729219	0.147176476	0.993189146	0.197433395	2.85	0	0	0	2.85	0	28.7	0.183119951	0.374589342	2.075738881	9.828667959	0.270131671	0.641779989	Preferred	21.46238835	NaN	0.568695652
6	F	L	4	22-Sep-2018_160739	33.6	0.550561798	2	2.45	29.15	Social	1	6.1.Social	5.282382719	0.063280375	0.183266204	2.126220599	0.133308992	0.138277127	1.274771339	0.187336687	10.25	0	0.25	0	10.5	0	33.6	0.142633569	0.520344114	3.658087	21.63199447	0.41259986	2.240137727	Preferred	29.81352165	NaN	0.546805349
6	F	L	5	23-Sep-2018_114946	26.95	0.822222222	0.8	3.7	22.45	Social	1	6.1.Social	5.08328187	0.057267834	0.105200679	1.543368132	0.146432528	0.153752035	1.1544104	0.203800187	8.6	0	0.05	0	8.65	0	26.95	0.177859791	0.469772524	2.803162402	11.84954681	0.274549828	0.639809066	Preferred	26.91598298	NaN	0.598148148
6	F	L	6	23-Sep-2018_152703	76.1	0.492537313	5.1	4.95	66.05	Social	1	6.1.Social	5.524481002	0.052323037	0.093577953	3.981783153	0.140190625	0.13907757	1.384807925	0.193369601	15.45	0	0	0	15.45	0	76.1	0.021735696	0.669450454	2.264588249	11.57518852	0.231618422	0.56700737	Preferred	38.3566856	NaN	0.441891005
6	F	L	7	24-Sep-2018_105618	21	1	0	1.9	19.1	Social	1	6.1.Social	4.321551528	0.052061126	0.092876467	1.093283645	0.109437193	0.138682996	0.835631111	0.171630534	8.75	0	0	0	8.75	0	21	0.286453235	0.373861761	2.619718559	12.46024879	0.235948164	0.652145181	Preferred	21.42070103	NaN	0.719714964
6	F	L	8	24-Sep-2018_145956	102.65	0.404891304	10.95	7.45	84.25	Social	1	6.1.Social	5.413292737	0.053395726	0.104242709	5.481071254	0.135587596	0.146672451	1.409602731	0.191571859	36.7	0.25	0.9	0.05	37.9	0	102.65	-0.016313566	0.666987718	1.92526957	8.245541852	0.23495545	0.553456462	Preferred	38.21558125	NaN	0.417721519
6	F	L	9	25-Sep-2018_125224	11.7	1	0	2.25	9.45	Social	1	6.1.Social	4.559071862	0.073613647	0.133496679	0.861279673	0.1179945	0.167767474	0.691585682	0.196173023	3.35	0	0.1	0	3.45	0	11.7	0.193949821	0.281480926	2.416188115	11.50644575	0.281433201	0.733525942	Preferred	16.12766908	NaN	0.485106383
6	F	L	10	25-Sep-2018_172717	74.25	0.098958333	17.3	1.9	55.05	Social	1	6.1.Social	5.066473652	0.050057107	0.105323319	3.716740185	0.145942997	0.102739556	2.4919935	0.171943795	31.6	0.55	0	0.05	32.2	0	74.25	0.067489564	0.920746446	2.174732707	9.30572145	0.240471648	0.572509018	Preferred	52.75488536	NaN	0.453566622
6	F	L	11	27-Sep-2018_110924	25.2	0.702702703	1.1	2.6	21.5	Social	1	6.1.Social	4.812155841	0.069719538	0.134433573	1.756932364	0.100244276	0.111803044	1.260145764	0.152748678	8	0	0	0	8	0	25.2	0.238090871	0.526697555	2.710814322	11.29669104	0.308299875	0.799944721	Preferred	30.17754696	NaN	0.540594059
6	F	L	12	27-Sep-2018_155720	22.25	0.58974359	0.8	1.15	20.3	Social	1	6.1.Social	5.187024885	0.066370643	0.113321109	1.476746805	0.141723197	0.162214505	1.239296245	0.210302107	1.95	0	0	0	1.95	0	22.25	0.059062262	0.317033372	1.841804668	8.249083037	0.25330131	0.604406625	Preferred	18.1646742	NaN	0.282511211
6	F	L	13	28-Sep-2018_125344	68.4	0.836956522	0.75	3.85	63.8	Social	1	6.1.Social	5.543524279	0.062583757	0.116248465	4.280728952	0.141861193	0.15556471	1.021607009	0.20376906	10	0.85	0	0	10.85	0	68.4	0.117943762	0.457921317	1.744040055	7.443045568	0.244912541	0.626852134	Preferred	26.23695879	NaN	0.420014609
6	F	L	14	28-Sep-2018_171825	83.2	0.35021097	15.4	8.3	59.5	Social	1	6.1.Social	5.008307187	0.056729931	0.114247877	4.719930252	0.125863205	0.099151092	2.067879372	0.158486024	36.6	0.45	0	0	37.05	0	83.2	0.009132352	0.947817132	2.13892852	8.881927431	0.246979071	0.568809962	Preferred	54.30592144	NaN	0.454654655
6	F	L	15	29-Sep-2018_114915	95.05	0.12543554	12.55	1.8	80.7	Social	1	6.1.Social	5.543785602	0.063830934	0.125317046	6.067130293	0.154171635	0.119042292	1.870226014	0.189271373	22.7	0.3	0	0	23	0	95.05	0.084130049	0.785057808	2.013077619	8.521854181	0.281150227	0.671625555	Preferred	44.98049905	NaN	0.480021031
6	F	L	16	29-Sep-2018_160423	54.35	0.862068966	0.8	5	48.55	Social	1	6.1.Social	5.332810987	0.060265757	0.112629114	3.275443915	0.127003386	0.177279729	0.815090707	0.207062541	8.45	0	0.45	0.55	9.45	0	54.35	0.069626885	0.16942426	2.19216706	11.17433532	0.236255631	0.577450889	Preferred	9.707295061	NaN	0.3125
6	F	L	17	30-Sep-2018_123124	36.05	0.981308411	0.1	5.25	30.7	Social	1	6.1.Social	5.236501008	0.065189944	0.11681306	2.35009749	0.120306303	0.168377819	0.877089259	0.198405592	5.95	0	0	0.5	6.45	0	36.05	0.179426491	0.053402134	1.970041613	7.944167044	0.282642231	0.633118263	Preferred	3.059716901	NaN	0.257617728
6	F	L	18	30-Sep-2018_160931	90.35	0.077227723	23.3	1.95	65.1	Social	1	6.1.Social	5.070618145	0.055374993	0.115830501	5.003130639	0.139470518	0.098054948	2.402142055	0.164995182	42.75	0	0	0	42.75	0	90.35	0.054838884	0.965469763	2.225127157	9.317423984	0.232227245	0.572836229	Preferred	55.31734265	NaN	0.523783186
6	F	L	19	01-Oct-2018_111147	56.3	0.52	3	3.25	50.05	Social	1	6.1.Social	5.238052396	0.056734685	0.10825372	3.194162776	0.125980273	0.130583598	1.359206926	0.178205824	16.45	0	0	0	16.45	0	56.3	0.086434373	0.615423983	2.358200619	10.25255026	0.19880316	0.504578749	Preferred	35.26119685	NaN	0.487133984
6	F	L	20	01-Oct-2018_151532	7.8	1	0	1.6	6.2	Social	1	6.1.Social	3.859277006	0.067528536	0.101424582	0.526722582	0.080032681	0.152302745	0.551893926	0.168471787	1.6	0	0	0	1.6	0	7.8	0.661546841	-0.418298046	2.353185546	9.385660094	0.264373998	0.580002127	Preferred	23.96671264	1	0.343949045
7	M	R	1	21-Sep-2018_123945	334.35	0.375571522	28.75	47.8	257.8	Social	1	7.1.Social	5.629527652	0.082026377	0.200432108	27.42551905	0.149524152	0.133394074	1.799698713	0.190834441	141.15	11.6	3.25	2	158	0	334.35	-0.012193667	-0.759214556	3.309710663	14.80512316	0.42325835	1.206409181	Non-preferred	43.49978983	1	0.480711722
7	M	R	2	21-Sep-2018_173120	10.4	1	3	0	7.4	Social	1	7.1.Social	4.264057266	0.101274599	0.222032343	1.053255825	0.120381702	0.156391655	0.736102799	0.191943145	4	0	0	0	4	0	10.4	0.08017684	-0.644080059	3.665675737	16.06442234	0.496257837	1.418833859	Non-preferred	36.90306904	NaN	0.684210526
7	M	R	3	22-Sep-2018_122157	43.35	0.977777778	8.8	0.2	34.35	Social	1	7.1.Social	4.953594484	0.118477192	0.302289814	5.13598626	0.12362755	0.156065903	0.798218554	0.187963161	19.85	0	0.75	0.05	20.65	0	43.35	-0.04993185	-0.584321019	5.171884047	21.85113465	0.670777838	2.0049869	Non-preferred	33.47912826	NaN	0.581797235
7	M	R	4	22-Sep-2018_162351	10.85	0.965116279	4.15	0.15	6.55	Social	1	7.1.Social	3.496803269	0.0829575	0.173042142	0.900088877	0.056966131	0.126420153	0.546734306	0.131479982	7.1	0	0	0	7.1	0	10.85	0.022906015	-0.530081694	5.623106814	24.58597914	0.582927353	1.372497639	Non-preferred	30.37144388	NaN	0.582568807
7	M	R	5	23-Sep-2018_120439	152.7	0.312751678	11.65	25.6	115.45	Social	1	7.1.Social	5.410855632	0.091728697	0.222367334	14.00697207	0.156459631	0.120713913	1.973702166	0.18816414	62.25	1.45	1	8.55	73.25	0	152.7	0.005789905	-0.871534686	3.543909892	15.57807392	0.487873606	1.423699378	Non-preferred	49.93525922	NaN	0.406546645
7	M	R	6	23-Sep-2018_154342	17.6	1	5.3	0	12.3	Social	1	7.1.Social	4.67594675	0.104473533	0.251929821	1.838734175	0.116705427	0.150839155	0.773478282	0.182163913	8.15	0.3	0	0.55	9	0	17.6	-0.325567275	-0.242070201	3.952896497	18.01479021	0.477689279	1.397249769	Non-preferred	13.86960087	NaN	0.416430595
7	M	R	7	24-Sep-2018_111122	12.35	1	5.5	0	6.85	Social	1	7.1.Social	4.364037783	0.131033636	0.318433518	1.618265399	0.119148301	0.167929099	0.651011513	0.194231427	5.95	0	0.15	1	7.1	0	12.35	-0.104391393	-0.357255209	4.699382843	16.35237698	0.705394638	1.842422173	Non-preferred	20.46921566	NaN	0.322580645
7	M	R	8	24-Sep-2018_151850	6.35	1	2.65	0	3.7	Social	1	7.1.Social	3.895292533	0.10925228	0.25314232	0.69375198	0.092158112	0.193212278	0.405729465	0.191707601	3	0.5	0.15	0	3.65	0	6.35	-0.067581792	0.139468673	4.064536891	15.7201088	0.551616506	1.241898887	Non-preferred	7.990966358	NaN	0.125
7	M	R	9	25-Sep-2018_130645	42.75	0.495833333	5.95	6.05	30.75	Social	1	7.1.Social	4.916656403	0.108365711	0.265031363	4.632634149	0.127427903	0.116470832	1.703309786	0.16624563	23.3	0.15	0.25	0.95	24.65	0	42.75	-0.006339451	-0.906242008	4.580255782	19.16286651	0.651266903	1.629841164	Non-preferred	51.9238423	NaN	0.503504673
7	M	R	10	25-Sep-2018_174309	62.3	1	16.7	0	45.6	Social	1	7.1.Social	5.402023362	0.119514281	0.310636869	7.445739693	0.136918017	0.191128074	0.68839198	0.218052075	21.15	4.3	2.6	0.15	28.2	0	62.3	0.178535702	-0.269569356	3.70995934	15.46540734	0.537285891	1.642989043	Non-preferred	15.44518638	NaN	0.283881315
7	M	R	11	27-Sep-2018_112505	170.2	0.075032342	2.9	35.75	131.55	Social	1	7.1.Social	5.566932527	0.106690459	0.254749906	18.15871606	0.182609798	0.124507528	2.402025905	0.206976129	51.8	0.8	5.7	9.75	68.05	0	170.2	-0.003750413	-0.925581385	3.652663709	15.88398812	0.571206825	1.528399762	Non-preferred	53.03190697	NaN	0.314243759
7	M	R	12	27-Sep-2018_161229	70.85	0.746192893	14.7	5	51.15	Social	1	7.1.Social	5.438499539	0.117030568	0.330160805	8.291615742	0.134305064	0.156187561	1.151866774	0.195449028	27.1	5.4	1.45	2.9	36.85	0	70.85	-0.184114291	-0.185200357	4.172395742	17.79231681	0.603301509	1.809138067	Non-preferred	10.61119885	NaN	0.302538787
7	M	R	13	28-Sep-2018_131209	39.55	0.293617021	3.45	8.3	27.8	Social	1	7.1.Social	5.282325201	0.095129723	0.222746521	3.762380549	0.187014983	0.131853763	2.383558334	0.214054907	13.05	0	1.75	2.45	17.25	0	39.55	-0.190934494	-0.663509197	3.447331499	13.98103618	0.495863444	1.371864648	Non-preferred	38.01627667	NaN	0.251262627
7	M	R	14	28-Sep-2018_173900	15.45	1	4.55	0	10.9	Social	1	7.1.Social	4.750246192	0.124455279	0.293673206	1.922834066	0.132591501	0.204747169	0.582886692	0.224078472	5.2	0.55	0.7	0	6.45	0	15.45	-0.278634171	0.265506491	4.366427234	18.36658805	0.693721143	1.888410058	Non-preferred	15.21240139	NaN	0.34516129
7	M	R	15	29-Sep-2018_120550	19.35	1	5.5	0	13.85	Social	1	7.1.Social	4.918466152	0.127296416	0.30333531	2.463185652	0.117330422	0.171430795	0.66974954	0.196366994	7.5	0.25	0.25	0	8	0	19.35	-0.180400138	-0.08411996	4.629677166	20.0324459	0.636155888	1.734689722	Non-preferred	4.819718679	NaN	0.456185567
7	M	R	16	29-Sep-2018_162011	18.4	1	5.45	0	12.95	Social	1	7.1.Social	4.640113414	0.102435723	0.243348357	1.884817302	0.123132462	0.155620482	0.767071818	0.189216061	8.45	0	0.3	0	8.75	0	18.4	-0.119346164	-0.436830214	3.97659952	15.48985398	0.503961161	1.312476151	Non-preferred	25.02852765	NaN	0.514905149
7	M	R	17	30-Sep-2018_124725	78.55	0.325657895	4.95	10.25	63.35	Social	1	7.1.Social	5.493124617	0.099281746	0.226903216	7.79858118	0.170940905	0.13582485	1.877043985	0.203698648	29.2	0.7	2.05	8.95	40.9	0	78.55	0.048135917	-0.89600358	3.462979559	15.07678477	0.50684193	1.369728543	Non-preferred	51.33722355	NaN	0.384860051
7	M	R	18	30-Sep-2018_162502	39.75	1	9.35	0	30.4	Social	1	7.1.Social	5.626313416	0.144938652	0.302709459	5.761311412	0.157638179	0.20503165	0.743801956	0.239113629	10.7	3.25	2.3	0.6	16.85	0	39.75	0.045790985	-0.178145425	3.649147851	14.5184643	0.715958198	1.938899907	Non-preferred	10.20698098	NaN	0.325376885
7	M	R	19	01-Oct-2018_112806	55.95	0.38277512	4	6.45	45.5	Social	1	7.1.Social	5.525440384	0.133675937	0.307224258	7.479168674	0.191652972	0.167088918	1.609107493	0.23674385	17	0	2.65	0.5	20.15	0	55.95	-0.039560033	-0.677665493	4.063310577	14.87549707	0.749746777	1.959307139	Non-preferred	38.82737268	NaN	0.4375
7	M	R	20	01-Oct-2018_153030	74.8	0.62052506	13	7.95	53.85	Social	1	7.1.Social	5.307884172	0.099508501	0.250401879	7.4432359	0.140095781	0.136099369	1.556473469	0.186556002	33.75	0	2.85	2.7	39.3	0	74.8	-0.061477016	-0.625145748	3.729226874	16.39570552	0.500478153	1.451018881	Non-preferred	35.81821292	1	0.388109552
8	M	L	1	21-Sep-2018_130209	47.5	0.945205479	0.2	3.45	43.85	Social	1	8.1.Social	5.517118055	0.071883316	0.110843829	3.414457528	0.146650938	0.196945038	0.761432807	0.231752932	5.45	0	0.35	0.35	6.15	0	47.5	-0.037184586	0.19572925	1.888682407	8.909729383	0.2640028	0.669508179	Preferred	11.21445994	1	0.426919032
8	M	L	2	21-Sep-2018_174523	445.2	0.545454545	14.5	17.4	413.3	Social	1	8.1.Social	6.248307679	0.079852394	0.144392423	35.55028588	0.165323715	0.178803445	1.1643411	0.231753219	50.95	12.5	5.65	8	77.1	0	445.2	-0.075611878	0.497439112	2.058146108	9.713456598	0.298378809	0.874479593	Preferred	28.50116169	NaN	0.387085907
8	M	L	3	22-Sep-2018_123818	159.75	0.718579235	5.15	13.15	141.45	Social	1	8.1.Social	5.890475558	0.079997596	0.136278106	12.77961591	0.157121359	0.158558301	1.291978469	0.21371937	32.4	3.2	0.7	0.1	36.4	0	159.75	-0.012909543	0.624867497	2.414803201	11.59393005	0.326413284	0.85048072	Preferred	35.80227035	NaN	0.46057572
8	M	L	4	22-Sep-2018_163835	50.95	0.531791908	4.05	4.6	42.3	Social	1	8.1.Social	5.496096234	0.081242653	0.159285041	4.139313166	0.140907673	0.127868615	1.566501821	0.187856229	13.1	0.05	0	0	13.15	0	50.95	0.004481444	0.765849439	2.701821333	12.6379385	0.358634109	1.00823075	Preferred	43.87994057	NaN	0.480392157
8	M	L	5	23-Sep-2018_122153	18.45	1	0	2.2	16.25	Social	1	8.1.Social	5.130858036	0.107671606	0.205218905	1.986541123	0.136376801	0.170981749	0.861856241	0.209398359	3.45	0	0	0.25	3.7	0	18.45	0.051035854	0.361610395	2.184908734	10.38110052	0.42137503	1.165327768	Preferred	20.71874945	NaN	0.386486486
8	M	L	6	23-Sep-2018_155837	233.75	0.639072848	10.9	19.3	203.55	Social	1	8.1.Social	6.221154491	0.077958659	0.136800846	18.22283647	0.156834601	0.187441585	1.120875102	0.22988317	36.8	7.3	6.8	24	74.9	0	233.75	-0.040513147	0.297776264	2.059547174	10.1424571	0.337982545	0.81390905	Preferred	17.06132317	NaN	0.275021386
8	M	L	7	24-Sep-2018_112629	96.2	0.898734177	0.8	7.1	88.3	Social	1	8.1.Social	5.648558319	0.09354727	0.152523385	8.999247415	0.130548673	0.165116554	0.885519311	0.20287413	16.35	0	0	0.9	17.25	0	96.2	-0.110164501	0.533252497	2.185060452	10.16678359	0.330680592	0.885186291	Preferred	30.55311749	NaN	0.406753247
8	M	L	8	24-Sep-2018_153644	138.3	0.423875433	16.65	12.25	109.4	Social	1	8.1.Social	6.14508938	0.090804511	0.169216869	12.55826384	0.158429025	0.154467821	1.684708722	0.210420228	37.15	11	4.2	5.6	57.95	0	138.3	0.051882528	0.516481675	2.448025303	12.23277127	0.387967268	1.020220292	Preferred	29.59222019	NaN	0.297795446
8	M	L	9	25-Sep-2018_132131	105.7	0.88115942	2.05	15.2	88.45	Social	1	8.1.Social	6.025967688	0.083130177	0.155696898	8.786859662	0.149873679	0.172044027	1.024200341	0.215349805	26.5	5.05	2	7.95	41.5	0	105.7	0.012235912	0.437797795	2.150610435	10.18683296	0.324065759	0.896243992	Preferred	25.08396592	NaN	0.339952719
8	M	L	10	25-Sep-2018_180129	120.6	0.429765886	17.05	12.85	90.7	Social	1	8.1.Social	5.700346669	0.08373151	0.18408636	10.09802008	0.130023317	0.125214995	1.831329923	0.17698232	42.75	3	1.1	1.25	48.1	0	120.6	-0.145265073	0.879665108	2.407369702	12.10318321	0.324368917	1.130977287	Preferred	50.40109807	NaN	0.44716121
8	M	L	11	27-Sep-2018_114551	215.6	0.627943485	11.85	20	183.75	Social	1	8.1.Social	6.178387865	0.078112638	0.137955638	16.84108474	0.166000807	0.152530276	1.487605634	0.213984451	42.8	34.85	8.15	10.1	95.9	0	215.6	-0.133705011	0.756880396	2.11920811	10.3136217	0.261832606	0.746612467	Preferred	43.36605226	NaN	0.290517041
8	M	L	12	27-Sep-2018_162906	52.1	0.703125	3.8	9	39.3	Social	1	8.1.Social	5.49542353	0.081549343	0.170542737	4.248720759	0.128119912	0.13700264	1.338989468	0.183847899	15.85	0.6	0	0.5	16.95	0	52.1	-0.003605143	0.587336684	2.51123418	14.01874688	0.330846463	1.05718336	Preferred	33.65191316	NaN	0.350910834
8	M	L	13	28-Sep-2018_132730	669.15	0.42902043	54.5	40.95	573.7	Social	1	8.1.Social	6.354046802	0.080848206	0.140310885	54.09957732	0.190656053	0.177696004	1.620559583	0.241307136	138.45	101.6	83.25	39.2	362.5	0	669.15	-0.044989255	0.602136883	2.209352288	10.82468196	0.300725294	0.823249678	Preferred	34.49990207	NaN	0.294680215
8	M	L	14	28-Sep-2018_175433	121.25	0.527624309	8.55	9.55	103.15	Social	1	8.1.Social	6.134488769	0.08283904	0.14682389	10.04423358	0.157962573	0.156741187	1.459925355	0.211493854	30.05	11.5	2.5	5.9	49.95	0	121.25	-0.097306832	0.67907057	2.003427404	9.309326814	0.336307929	0.84059242	Preferred	38.90787764	NaN	0.385408079
8	M	L	15	29-Sep-2018_122546	122.25	0.267045455	6.45	2.35	113.45	Social	1	8.1.Social	6.052082738	0.093616811	0.177300945	11.44465516	0.171195315	0.157743606	1.413052778	0.223355305	14.75	4	0.5	0	19.25	0	122.25	-0.087981723	0.717005647	2.249898163	10.04139179	0.418509536	1.040324138	Preferred	41.08139744	NaN	0.486917416
8	M	L	16	29-Sep-2018_163507	1274.4	0.300821722	97.85	42.1	1134.45	Social	1	8.1.Social	6.297541159	0.073532535	0.13148954	93.70986202	0.210529867	0.185888866	1.627557989	0.257777914	191.7	221.85	223.55	57.15	694.25	0	1274.4	-0.024592628	0.629426804	1.862876798	9.279866063	0.280453227	0.740419414	Preferred	36.06349939	NaN	0.277492252
8	M	L	17	30-Sep-2018_130316	235.5	0.500998004	12.5	12.55	210.45	Social	1	8.1.Social	6.25948954	0.074799005	0.126918187	17.61516578	0.173945947	0.150430378	1.509366396	0.218541071	37.2	24.65	12.1	4.75	78.7	0	235.5	-0.050802977	0.758957752	1.892475801	9.004687251	0.254743683	0.718596219	Preferred	43.48507604	NaN	0.396306517
8	M	L	18	30-Sep-2018_163942	134.15	0.613259669	3.5	5.55	125.1	Social	1	8.1.Social	6.286000553	0.084001266	0.148939557	11.26876989	0.176625893	0.165499315	1.364186693	0.229506393	13.45	12.15	4.15	8.1	37.85	0	134.15	0.001822679	0.566071008	1.828792839	8.368156599	0.358093037	0.873076019	Preferred	32.43347964	NaN	0.349850969
8	M	L	19	01-Oct-2018_114703	54.55	0.938461538	0.2	3.05	51.3	Social	1	8.1.Social	5.747975567	0.100190787	0.177936799	5.465407449	0.14633881	0.164302944	0.94820078	0.213936137	5.2	0.15	0.2	0.05	5.6	0	54.55	-0.057025264	0.545531507	2.1344354	9.741217839	0.446848222	1.087104995	Preferred	31.25665294	NaN	0.536630037
8	M	L	20	01-Oct-2018_154545	86.9	0.351851852	7	3.8	76.1	Social	1	8.1.Social	5.689898462	0.078452799	0.162062863	6.817548212	0.150165778	0.125184662	1.746985209	0.191026453	19.2	0.15	0.95	0	20.3	0	86.9	0.041993625	0.785353558	2.423736505	11.26544683	0.361599753	0.99079933	Preferred	44.99744431	1	0.49626222
9	F	R	1	21-Sep-2018_134016	394.45	0.266169154	10.7	29.5	354.25	Social	1	9.1.Social	2.329828422	0.028083185	0.137150378	11.07741242	0.108280444	0.07679639	1.665100067	0.124954717	328.8	1.05	0	7.8	337.65	273.05	121.4	0.35827362	-1.617585206	4.090650401	36.51713105	0.242295553	0.846147026	Non-preferred	92.68080531	1	0.788086185
9	F	R	2	21-Sep-2018_181059	511.45	1	3.8	0	507.65	Social	1	9.1.Social	0.157672373	0.002304078	0.015090957	1.178420854	0.155443976	0.169505453	0.916759294	0.228841964	4	0.5	0	0	4.5	502.35	9.1	0.532164757	-0.925634504	0.056769784	0.567032572	0.033846994	0.118032471	Non-preferred	53.03495045	NaN	0.990909091
9	F	R	3	22-Sep-2018_125633	817.5	0.751824818	5.15	1.7	810.65	Social	1	9.1.Social	0.234747616	0.003222283	0.023247926	2.634216229	0.205101791	0.211505329	0.980499116	0.278931988	9	0.05	0	0.3	9.35	799.5	18	-0.116767845	-0.215886503	0.086209128	0.861511633	0.041366352	0.162055853	Non-preferred	12.36938545	NaN	0.986117057
9	F	R	4	22-Sep-2018_165443	428.55	0.660714286	7.4	3.8	417.35	Social	1	9.1.Social	1.265303051	0.013182908	0.108817911	5.649535058	0.145062603	0.067381704	2.458743787	0.157460744	15.05	2.85	0.2	0	18.1	370.2	58.35	-0.380099346	-0.719312569	0.418786405	4.071150626	0.083564292	0.546898254	Non-preferred	41.21357434	NaN	0.052613159
9	F	R	5	23-Sep-2018_123814	229.35	0.735751295	14.2	5.1	210.05	Social	1	9.1.Social	2.229025251	0.021116838	0.127565685	4.843146847	0.181359843	0.191704939	1.065249054	0.251429807	23.4	8.95	0.3	0	32.65	165.7	63.65	-0.401714638	0.096414108	0.919773686	7.439514434	0.114730197	0.667797449	Non-preferred	5.524121493	NaN	0.781386225
9	F	R	6	23-Sep-2018_161814	26.1	0.901408451	6.4	0.7	19	Social	1	9.1.Social	4.411578803	0.082851147	0.202032438	2.162414933	0.094300709	0.119013566	0.928659201	0.152328427	11.1	0	0	0	11.1	0	26.1	-0.345638482	-0.492341631	3.918475088	18.83624115	0.389963044	1.210502795	Non-preferred	28.20909752	NaN	0.659655832
9	F	R	7	24-Sep-2018_114321	33.8	0.6492891	6.85	3.7	23.25	Social	1	9.1.Social	5.082665507	0.1241885	0.276580842	4.19757129	0.128340635	0.146947659	1.471010868	0.18608585	14.75	2.3	0	0.7	17.75	0	33.8	0.079373898	-0.576763824	4.296706388	23.13315364	0.666541707	2.120001644	Non-preferred	33.04613287	NaN	0.286558346
9	F	R	8	24-Sep-2018_155324	1447.2	0.232993197	6.85	22.55	1417.75	Social	1	9.1.Social	1.800922949	0.007637595	0.069542627	11.05274502	0.207152849	0.160983107	1.737089234	0.247694477	35.2	0.3	2.55	12.65	50.7	1341.15	106	-0.101545874	-0.600691318	0.261936594	2.618642111	0.056339874	0.378320496	Non-preferred	34.41707729	NaN	0.595080155
9	F	R	9	25-Sep-2018_134517	1292.9	1	15.05	0	1277.85	Social	1	9.1.Social	0.429152331	0.004473748	0.039102802	5.784109067	0.072385486	0.209306473	0.34628249	0.184873676	19.1	1249.2	0	0	1268.3	1234.8	58.1	0.455194671	0.391375877	0.146429935	1.46356352	0.039179301	0.232867321	Non-preferred	22.42418595	NaN	0.005027263
9	F	R	10	25-Sep-2018_181837	8.55	1	3.2	0	5.35	Social	1	9.1.Social	4.327821337	0.1474488	0.348838468	1.26068724	0.1213063	0.178162592	0.627196467	0.201686235	3.9	0.1	0.75	0	4.75	0	8.55	0.248013849	-0.645356649	5.289714686	19.58415941	0.981785512	2.668000869	Non-preferred	36.97621228	NaN	0.546511628
9	F	R	11	27-Sep-2018_120542	23.35	0.8	4	1	18.35	Social	1	9.1.Social	5.027473971	0.097083913	0.246700524	2.266909365	0.11207776	0.17826581	0.769525509	0.19927441	5.8	0.75	0	0	6.55	0	23.35	-0.048910178	-0.078180478	3.133003289	13.26524245	0.494099156	1.544004526	Non-preferred	4.479411401	NaN	0.27991453
9	F	R	12	27-Sep-2018_164504	443.1	0.28021607	20.75	53.3	369.05	Social	1	9.1.Social	3.874684487	0.037191646	0.158393585	16.47961828	0.154037355	0.074107737	3.00618239	0.160812187	90.95	11.2	0	6	108.15	229.65	213.45	-0.376289116	-0.689590918	1.745763869	11.64958912	0.203074706	0.933338391	Non-preferred	39.51064917	NaN	0.178720523
9	F	R	13	28-Sep-2018_135455	343.85	0.861940299	34.65	5.55	303.65	Social	1	9.1.Social	3.159094226	0.032070931	0.150576271	11.02758971	0.071636078	0.185583579	0.497525793	0.174481805	55.25	61.95	0.25	2	119.45	202	141.85	0.404440891	0.104468818	1.179901903	7.963824223	0.158820228	0.746989662	Non-preferred	5.985622339	NaN	0.071677813
9	F	R	14	28-Sep-2018_181226	250.05	1	36.35	0	213.7	Social	1	9.1.Social	2.549879734	0.017441497	0.116794336	4.361246402	0.063547425	0.192052841	0.336564513	0.172707548	42.6	82.1	0	0	124.7	197.45	52.6	0.507365219	0.149300225	0.684016281	6.032563144	0.118079299	0.688674366	Non-preferred	8.554272786	NaN	0.066973211
9	F	R	15	29-Sep-2018_125239	1337.9	0.724651163	38.95	14.8	1284.15	Social	1	9.1.Social	2.398710903	0.012285302	0.093676895	16.43650552	0.13249949	0.204768358	0.693988374	0.224954535	71.45	108.7	0.35	4.8	185.3	1129.7	208.2	0.503710466	-0.285572908	0.471899564	4.52273615	0.085641397	0.508398679	Non-preferred	16.36212235	NaN	0.394895175
9	F	R	16	29-Sep-2018_171035	156.9	0.096842105	2.3	21.45	133.15	Social	1	9.1.Social	2.963490519	0.02082325	0.143016616	3.267167986	0.129007192	0.114681382	2.338687431	0.16842901	26.25	8	0.25	1.7	36.2	122.65	34.25	0.101002454	-0.55821744	0.84138235	7.142468128	0.136885236	0.841664039	Non-preferred	31.98350335	NaN	0.023255814
9	F	R	17	30-Sep-2018_132118	490.6	0.483870968	9.75	10.4	470.45	Social	1	9.1.Social	2.105565016	0.016945283	0.133840858	8.313355693	0.185526863	0.084046329	2.537217766	0.184812146	25.35	10.2	0	12.1	47.65	404.15	86.45	-0.48448737	-0.610465705	0.589981982	5.489497826	0.102796062	0.734802015	Non-preferred	34.97710841	NaN	0.022113523
9	F	R	18	30-Sep-2018_165644	1800	0.8	15.4	3.85	1780.5	Social	1	9.1.Social	1.399169567	0.004361367	0.035695984	7.849370062	0.066970261	0.199616085	0.351263734	0.179163012	31.3	737.65	0	1.1	770.05	1714.3	85.45	0.481941385	0.246544342	0.146972416	1.469479206	0.042939834	0.221300834	Non-preferred	14.12595029	NaN	0.005278364
9	F	R	19	01-Oct-2018_120341	1276.2	0.996230682	132.15	0.5	1143.5	Social	1	9.1.Social	2.006250256	0.00773969	0.050786868	9.877005842	0.063244588	0.197824374	0.319072244	0.17568356	150.35	237.2	0.7	0.5	388.75	1188.5	87.65	0.329397611	0.43486544	0.207652572	2.07587503	0.06647411	0.294680139	Non-preferred	24.91595435	NaN	0.004035417
9	F	R	20	01-Oct-2018_160146	139.5	0.857142857	17.7	2.95	118.85	Social	1	9.1.Social	2.316997537	0.02132005	0.150602679	2.974146921	0.065721601	0.183616555	0.501400985	0.168566044	24.95	20.1	0	0.95	46	109.9	29.6	0.468865131	0.163153852	0.683986237	5.936492201	0.117123781	0.680624083	Non-preferred	9.348027156	1	0.038695808
1	F	R	1	05-Sep-2018_101039	40	0.543378995	5.95	5	29.05	Social	2	1.2.Social	5.517225362	0.084760651	0.175829329	3.390426037	0.132991543	0.133377983	1.605378445	0.184559772	13.35	0	0.6	0	13.95	0	40	-0.097091217	-0.586481105	2.550707372	10.54423808	0.362200865	0.945501688	Preferred	33.60289206	1	0.410736579
1	F	R	2	05-Sep-2018_155444	27.4	1	4.85	0	22.55	Social	2	1.2.Social	4.670661857	0.082392353	0.189729917	2.257550465	0.119562261	0.168501118	0.666423951	0.194971263	10.05	0.15	0.25	0	10.45	0	27.4	-0.277245012	-0.267841847	2.471222402	10.69144289	0.371440822	0.951128059	Preferred	15.34620742	NaN	0.588342441
1	F	R	3	06-Sep-2018_095922	19.2	0.842465753	6.15	1.15	11.9	Social	2	1.2.Social	4.511666419	0.07075356	0.148171397	1.358468344	0.095237258	0.150112171	0.928795038	0.17207567	9.05	0	0	0	9.05	0	19.2	-0.058720862	-0.340427516	2.812930474	14.56797596	0.304671912	0.814050507	Preferred	19.50505991	NaN	0.324675325
1	F	R	4	06-Sep-2018_141718	308.45	0.371069182	29.5	50	228.95	Social	2	1.2.Social	5.529969826	0.063583772	0.134959512	19.61241435	0.127925971	0.124413029	1.722769657	0.173068189	147	6.95	7.95	4.05	165.95	0	308.45	-0.063011851	-0.686553162	2.595048343	12.41752851	0.291323269	0.706451509	Preferred	39.33659858	NaN	0.467098865
1	F	R	5	07-Sep-2018_101522	71.45	0.539553753	13.3	11.35	46.8	Social	2	1.2.Social	4.727506124	0.067612988	0.182471135	4.830948023	0.102249907	0.116752961	1.542445818	0.152977081	42.05	0	0.05	0	42.1	0	71.45	0.043948208	-0.840687081	2.826132933	14.00732519	0.286451901	0.84719687	Preferred	48.16782166	NaN	0.548951049
1	F	R	6	07-Sep-2018_151159	96.35	0.510899183	18.75	17.95	59.65	Social	2	1.2.Social	4.511701075	0.063722043	0.154951616	6.139618804	0.111913438	0.115286532	1.608482467	0.155317421	67.8	0	1.9	0	69.7	0	96.35	0.021732879	-0.925879681	2.862713099	13.62647832	0.301004642	0.921425379	Preferred	53.04899804	NaN	0.616701245
1	F	R	7	08-Sep-2018_101848	59.35	0.834170854	8.3	1.65	49.4	Social	2	1.2.Social	5.102415676	0.067002187	0.151558899	3.976579802	0.1109964	0.152322793	0.821378968	0.181700504	22	0.05	0.3	0	22.35	0	59.35	-0.014952286	-0.492116596	2.076075947	9.430432631	0.233555881	0.645641997	Preferred	28.19620397	NaN	0.534511785
1	F	R	8	08-Sep-2018_152332	23.8	1	4.95	0	18.85	Social	2	1.2.Social	4.712703989	0.071035849	0.144846036	1.690653199	0.106796536	0.175360861	0.563410264	0.194727439	6.55	0	0	0	6.55	0	23.8	-0.019579083	-0.282057143	2.195372137	9.245162762	0.236882647	0.613113247	Preferred	16.16068386	NaN	0.429769392
1	F	R	9	09-Sep-2018_095741	32.9	1	4.05	0	28.85	Social	2	1.2.Social	5.228324609	0.071403624	0.147097432	2.349179231	0.138594855	0.197351489	0.653549186	0.227113098	4.95	0	0	0	4.95	0	32.9	0.177133149	-0.331892024	2.212146183	11.51140722	0.239681805	0.682517634	Preferred	19.01601223	NaN	0.335356601
1	F	R	10	09-Sep-2018_144500	20.8	0.980769231	2.55	0.05	18.15	Social	2	1.2.Social	5.236785353	0.079845424	0.132915844	1.656792551	0.126277877	0.174719893	0.757382826	0.207193163	3.05	0.55	0	0	3.6	0	20.75	0.186400467	-0.412281852	1.70380684	6.789021527	0.226209096	0.526877879	Preferred	23.6220101	NaN	0.293269231
1	F	R	11	11-Sep-2018_101434	49.85	0.725490196	7.4	2.8	39.65	Social	2	1.2.Social	5.278336804	0.048992632	0.097452468	2.442282726	0.113149682	0.150712313	1.117907997	0.183865476	13.4	0.4	0	0	13.8	0	49.85	0.122430834	-0.499644545	1.743511631	6.739892866	0.163522941	0.404761531	Preferred	28.62752367	NaN	0.298597195
1	F	R	12	11-Sep-2018_160720	225.05	0.432934927	16.3	21.35	187.4	Social	2	1.2.Social	5.739779823	0.056016333	0.107056869	12.60647583	0.135816755	0.145088002	1.343492008	0.192879246	69.2	1.35	0.4	0	70.95	1.95	223.1	0.067026452	-0.69485928	1.584546773	6.703678946	0.187502754	0.468933835	Preferred	39.81250409	NaN	0.503553976
1	F	R	13	12-Sep-2018_101613	134.45	0.222343921	10.15	35.5	88.8	Social	2	1.2.Social	5.040270367	0.067077026	0.13311108	9.018506167	0.128535235	0.105985135	2.237792798	0.162126587	76.1	0.95	0.7	0.5	78.25	0	134.45	-0.136312594	-0.785558222	2.852032284	14.33261076	0.273382428	0.65259538	Preferred	45.0091707	NaN	0.463568773
1	F	R	14	12-Sep-2018_143114	169.1	0.46870229	15.35	17.4	136.35	Social	2	1.2.Social	5.598373623	0.065606548	0.127252279	11.09406732	0.132224703	0.134906951	1.440618447	0.183375257	62.35	0.3	0	0.85	63.5	0	169.1	0.02339103	-0.714190804	2.325095325	10.15196677	0.257058663	0.624677511	Preferred	40.92011885	NaN	0.47502217
1	F	R	15	13-Sep-2018_101930	297.8	0.220435685	21.25	75.15	201.35	Social	2	1.2.Social	4.887265012	0.056800143	0.117384671	16.91224254	0.1210027	0.101921602	2.163163137	0.15419195	181.15	3.1	1.15	2.45	187.85	0.15	297.6	-0.007421299	-0.943939472	2.816762426	14.41731731	0.226471559	0.565108878	Preferred	54.08374785	NaN	0.490597717
1	F	R	16	13-Sep-2018_160001	546	0.056	12.6	212.4	321	Social	2	1.2.Social	4.958356923	0.05578167	0.135787245	30.45679169	0.153732486	0.090726888	3.057812115	0.167081463	319.8	0.15	6.75	23.8	350.5	0.35	545.65	-0.031593148	-1.061769978	2.757730466	13.60853311	0.26837546	0.713503667	Preferred	60.83493857	NaN	0.380459665
1	F	R	17	14-Sep-2018_111045	181.7	0.466492602	26.8	30.65	124.25	Social	2	1.2.Social	5.172028687	0.076997976	0.157451571	13.99053228	0.116775038	0.125528308	1.647679961	0.165851334	98.35	2.4	2.05	1.1	103.9	0	181.7	0.002857098	-0.772978333	3.056002794	14.69566105	0.378782343	0.838075551	Preferred	44.28839615	NaN	0.47042641
1	F	R	18	14-Sep-2018_153219	69.6	0.729508197	8.9	3.3	57.4	Social	2	1.2.Social	6.001087155	0.087724765	0.173032135	6.105643627	0.142768136	0.164533891	1.185576526	0.208393751	15.25	3.65	0.8	1.2	20.9	0	69.6	-0.010042588	-0.417498339	2.253024848	9.909421877	0.360433881	0.878878061	Preferred	23.92089279	NaN	0.346733668
1	F	R	19	15-Sep-2018_092959	60.8	0.462809917	8.4	9.75	42.65	Social	2	1.2.Social	5.312665867	0.082056801	0.171617821	4.989053525	0.127873039	0.132602315	1.597645038	0.179103142	27.1	0.5	0.4	0.25	28.25	0	60.8	-0.005174425	-0.723200625	2.79333485	12.14502219	0.34516727	0.886309151	Preferred	41.43634358	NaN	0.456861134
1	F	R	20	15-Sep-2018_133508	30	0.709677419	3.3	1.35	25.35	Social	2	1.2.Social	5.573940155	0.085557641	0.172426364	2.566729232	0.157699293	0.184495967	1.102174012	0.229828599	5.5	1.6	0	0	7.1	0	30	0.334311123	-0.721443281	2.204096733	9.72196753	0.387718503	1.002669979	Preferred	41.33565513	1	0.392678868
2	F	L	1	05-Sep-2018_104624	199.6	0.087292818	41.3	3.95	154.35	Social	2	2.2.Social	5.37191634	0.143801245	0.295746673	28.70272858	0.181440996	0.119410478	2.656690206	0.205743975	49.6	5.05	2.75	0	57.4	0	199.6	0.095968094	0.845930352	4.719938128	17.16921891	0.851149915	2.084667446	Non-preferred	48.46823895	1	0.311044328
2	F	L	2	05-Sep-2018_161312	462.3	0.068980863	104.6	7.75	349.95	Social	2	2.2.Social	3.813062319	0.063900977	0.23188813	29.5414216	0.171816545	0.064888132	3.462017846	0.16273706	140.2	48.5	0.65	0.4	189.75	151.6	310.7	0.144749563	1.122372022	3.182639905	16.08027117	0.411559225	1.676993188	Non-preferred	64.30717988	NaN	0.160160052
2	F	L	3	06-Sep-2018_103302	160.05	0.231197772	27.6	8.3	124.15	Social	2	2.2.Social	5.35861373	0.120893392	0.279275931	19.34898741	0.155385706	0.104178622	2.163394613	0.179944285	52.65	3.35	2.05	0	58.05	0	160.05	0.219980519	0.770629419	3.773408339	15.58912209	0.617225945	1.744000429	Non-preferred	44.15381328	NaN	0.387257964
2	F	L	4	06-Sep-2018_144421	122.75	0.187894073	32.2	7.45	83.1	Social	2	2.2.Social	4.652844263	0.126882566	0.316960553	15.57483493	0.133122573	0.075298418	2.739796242	0.149368083	52.85	1.25	0	0.4	54.5	4.5	118.25	0.144763977	0.917691255	4.696378764	18.50700199	0.763244268	2.226425767	Non-preferred	52.57983579	NaN	0.379071661
2	F	L	5	07-Sep-2018_110700	143.65	0.195670996	46.45	11.3	85.9	Social	2	2.2.Social	4.64826782	0.118551415	0.295560929	17.02991081	0.13838823	0.078689446	2.904506221	0.153583949	78.45	0.3	0	0.25	79	0	143.65	0.124920927	0.985000742	4.947849454	19.76141874	0.650218519	1.952986805	Non-preferred	56.43638533	NaN	0.400139179
2	F	L	6	07-Sep-2018_153243	71.55	0.70746888	7.05	17.05	47.45	Social	2	2.2.Social	4.892184931	0.110103304	0.276763526	7.877891394	0.098920928	0.117820299	1.335822505	0.153313201	35.65	0	0	0.3	35.95	0	71.55	0.196798439	0.422915321	4.393146737	15.96899179	0.592772078	1.622373091	Non-preferred	24.23126297	NaN	0.461592179
2	F	L	7	08-Sep-2018_105929	66.15	0.656565657	8.5	16.25	41.4	Social	2	2.2.Social	4.605214759	0.10704569	0.272890645	7.081072384	0.101610749	0.115487046	1.42417506	0.152390168	38.8	0	0.1	0.2	39.1	0.05	66.1	-0.046103967	0.714186114	4.364084004	17.36311046	0.620295543	1.628336188	Non-preferred	40.91985012	NaN	0.52265861
2	F	L	8	08-Sep-2018_154416	68.9	0.224770642	8.45	2.45	58	Social	2	2.2.Social	5.269702956	0.090995727	0.22573938	6.269605619	0.144622741	0.11109382	1.905191015	0.178467797	22.75	0	0.3	0	23.05	0	68.9	0.160231707	0.772976433	2.786772096	11.33032447	0.401383296	1.148063529	Non-preferred	44.28828729	NaN	0.543872371
2	F	L	9	09-Sep-2018_102831	152.15	0.112274025	46.65	5.9	99.6	Social	2	2.2.Social	4.683916292	0.092811257	0.261388245	14.12123279	0.149292837	0.077211982	3.003757507	0.158960306	73.8	2.6	0.55	0.5	77.45	5.5	146.65	0.185104221	0.961912728	3.623570571	14.69691197	0.48489304	1.542648983	Non-preferred	55.11353958	NaN	0.33672799
2	F	L	10	09-Sep-2018_150940	101.4	0.181019332	23.3	5.15	72.95	Social	2	2.2.Social	5.360567574	0.102558022	0.223446938	10.39938339	0.156599916	0.108920913	2.401337497	0.182600874	39.8	2.15	0.55	0	42.5	0	101.4	0.087058429	0.868298129	3.967812607	14.90300712	0.556809092	1.334526958	Non-preferred	49.74981815	NaN	0.347954657
2	F	L	11	11-Sep-2018_103843	155.9	0.107883817	21.5	2.6	131.8	Social	2	2.2.Social	5.121528418	0.08533813	0.229077022	13.30421445	0.18588039	0.105268627	2.565931854	0.199934239	26.45	6.95	1.3	0.2	34.9	11.9	144	0.313202073	0.703749062	2.763757611	12.46622741	0.45706647	1.447919446	Non-preferred	40.32185108	NaN	0.185957037
2	F	L	12	11-Sep-2018_162815	82.9	0.194244604	11.2	2.7	69	Social	2	2.2.Social	5.352540545	0.095245321	0.237746355	7.89583714	0.183168696	0.133820486	2.065881609	0.212899775	21.35	1.8	0.15	0.2	23.5	0.35	82.55	-0.061782797	0.951242894	3.081662774	13.12645433	0.490829959	1.389717835	Non-preferred	54.50220314	NaN	0.328511151
2	F	L	13	12-Sep-2018_105446	72.35	0.579881657	7.1	9.8	55.45	Social	2	2.2.Social	5.575383685	0.113901222	0.240252873	8.240753401	0.146958428	0.124887037	1.784548894	0.187478284	20.75	1.95	0.1	0.2	23	0	72.35	0.038659428	0.685327613	3.820282994	15.80346056	0.514327587	1.508958263	Non-preferred	39.26637978	NaN	0.256906077
2	F	L	14	12-Sep-2018_144211	41.9	0.564356436	4.4	5.7	31.8	Social	2	2.2.Social	5.428824806	0.15043271	0.29573804	6.303130545	0.135288973	0.121049407	1.734174168	0.178382745	13.05	0.55	0.4	0	14	0	41.9	0.161608369	0.524434809	5.147934374	17.42699742	0.89274358	2.180657897	Non-preferred	30.04790119	NaN	0.31942789
2	F	L	15	13-Sep-2018_105822	69.25	0.225806452	7.2	2.1	59.95	Social	2	2.2.Social	5.717852392	0.107474372	0.230552184	7.442600241	0.184511051	0.128879912	2.01154647	0.213204718	10.8	4.65	1.5	0	16.95	0	69.25	0.244304136	0.628852163	3.334596031	14.35042863	0.495351725	1.388719242	Non-preferred	36.03057487	NaN	0.286435786
2	F	L	16	13-Sep-2018_162718	43.95	0.259668508	6.7	2.35	34.9	Social	2	2.2.Social	5.370502055	0.099376577	0.244201511	4.367600568	0.157417119	0.114911033	2.136885865	0.18952442	10.9	0.35	0.75	0	12	0	43.95	0.144022006	0.743177728	3.731384833	15.33088056	0.54892394	1.581301001	Non-preferred	42.58094727	NaN	0.395454545
2	F	L	17	14-Sep-2018_113543	59.85	0.455621302	4.6	3.85	51.4	Social	2	2.2.Social	4.698652219	0.110505648	0.32623252	6.613763047	0.180476907	0.164224029	1.513792035	0.232730958	10.2	0.25	0.3	0	10.75	20.95	38.9	0.155463208	0.461321049	3.351227169	15.86155384	0.660501624	2.370258849	Non-preferred	26.43174909	NaN	0.575125209
2	F	L	18	14-Sep-2018_155226	66.95	0.655844156	5.3	10.1	51.55	Social	2	2.2.Social	5.457382887	0.092532279	0.195021697	6.195036046	0.132026078	0.13627515	1.4986353	0.185423913	18.75	0.9	0.6	0.5	20.75	0	66.95	-0.038439791	0.663517773	3.441127858	13.89486037	0.423141439	1.134475457	Non-preferred	38.01676803	NaN	0.3
2	F	L	19	15-Sep-2018_095751	73.9	0.540816327	11.25	13.25	49.4	Social	2	2.2.Social	5.349142239	0.129132474	0.271782782	9.542889858	0.126990278	0.122553156	1.79644183	0.17349091	31.7	0.2	0.35	1.2	33.45	0	73.9	0.028290651	0.716672262	4.791334265	18.14231869	0.661490413	1.762807727	Non-preferred	41.06229591	NaN	0.366463827
2	F	L	20	15-Sep-2018_135454	77.6	0.571428571	8.85	11.8	56.95	Social	2	2.2.Social	5.287219107	0.108778462	0.238180967	8.441208644	0.120545616	0.117058534	1.6424485	0.16566039	30.7	0.9	0.2	1.05	32.85	0	77.6	-0.031861301	0.746635986	3.884111583	16.09620789	0.518165552	1.48839381	Non-preferred	42.77909082	1	0.393432067
3	M	R	1	05-Sep-2018_110702	63.55	0.527777778	4.75	4.25	54.55	Social	2	3.2.Social	6.010013302	0.062741612	0.1241258	3.987229421	0.171226786	0.178330041	1.323310793	0.233179971	11.35	2.55	3.15	1.65	18.7	0	63.55	-0.130274486	-0.347789121	1.790446529	7.817040373	0.211305971	0.623284152	Preferred	19.92684879	1	0.410377358
3	M	R	2	05-Sep-2018_163616	158.75	0.736292428	14.1	5.05	139.6	Social	2	3.2.Social	6.047224951	0.049663181	0.101855582	7.884029906	0.157129769	0.184309264	1.035711022	0.226516457	35.8	15.95	7.1	3.5	62.35	0.1	158.65	-0.137840173	-0.254166272	1.771887212	7.708780252	0.179182064	0.503775518	Preferred	14.56265469	NaN	0.41593199
3	M	R	3	06-Sep-2018_105334	30.6	1	1.55	0	29.05	Social	2	3.2.Social	5.035827919	0.060321579	0.127069164	1.845840327	0.201592624	0.260079317	0.7446531	0.296821844	1.55	6.45	3.8	0.05	11.85	0	30.6	-0.130093019	0.230862776	2.029446743	8.289256087	0.271551483	0.738474901	Preferred	13.22746271	NaN	0.176182708
3	M	R	4	06-Sep-2018_150756	117.9	0.971014493	6.7	0.2	111	Social	2	3.2.Social	5.542892906	0.050682759	0.128296421	5.975497283	0.169201542	0.23437732	0.699959704	0.264458276	9.2	14.3	7.95	0	31.45	0	117.9	0.19636158	-0.145054917	1.721628989	7.554061586	0.2167161	0.77323609	Preferred	8.311034566	NaN	0.224247562
3	M	R	5	07-Sep-2018_112701	62.6	1	4.55	0	58.05	Social	2	3.2.Social	5.781907523	0.079740486	0.177993942	4.991754401	0.178884416	0.227606535	0.795580657	0.266545477	4.85	7.2	5.35	0	17.4	0	62.6	-0.114813058	0.039913562	2.077903076	8.462087828	0.308338996	0.978690222	Preferred	2.286878632	NaN	0.265762171
3	M	R	6	07-Sep-2018_154825	239.35	0.88185654	20.9	2.8	215.65	Social	2	3.2.Social	6.112591677	0.047646028	0.098815926	11.40407687	0.176153942	0.210820815	0.907584387	0.254357131	32.6	25.4	4.4	10.3	72.7	0.55	238.8	0.085265594	-0.258264487	1.590601513	7.16207824	0.185267399	0.531022699	Preferred	14.79746508	NaN	0.295112782
3	M	R	7	08-Sep-2018_111928	188.45	0.725396825	22.85	8.65	156.95	Social	2	3.2.Social	5.175678048	0.040681753	0.11904554	7.666476288	0.126091298	0.159123807	1.098363219	0.196077419	44.8	2.3	0.5	2.95	50.55	30.15	158.3	-0.25079367	-0.167724235	1.426356467	7.559453629	0.159703654	0.554112698	Preferred	9.609890813	NaN	0.39469496
3	M	R	8	08-Sep-2018_160042	22.65	1	2.75	0	19.9	Social	2	3.2.Social	5.028467647	0.069523169	0.164196702	1.574699788	0.159666601	0.220388703	0.681664653	0.250111067	3.45	1.5	0.2	0.2	5.35	0	22.65	-0.180875827	0.148570598	1.95549079	8.858756745	0.286944603	0.82806321	Preferred	8.512468238	NaN	0.196035242
3	M	R	9	09-Sep-2018_104710	36.75	1	4.7	0	32.05	Social	2	3.2.Social	4.580142127	0.059158778	0.207390391	2.174085093	0.201419824	0.221116628	0.86371785	0.272323589	5.25	0.4	0	0	5.65	7.3	29.45	-0.050325225	-0.227953465	1.271189264	7.354671819	0.264856277	1.321770139	Preferred	13.06077144	NaN	0.168478261
3	M	R	10	09-Sep-2018_152718	9.5	1	1.25	0	8.25	Social	2	3.2.Social	4.317618979	0.087909042	0.182171181	0.835135901	0.104946677	0.170945831	0.603418485	0.194719118	1.25	0	0	0	1.25	0	9.5	0.071765054	-0.199462579	3.069386618	12.12392654	0.39565137	1.066942092	Preferred	11.42836397	NaN	0.476439791
3	M	R	11	11-Sep-2018_105752	146.65	0.643939394	8.5	4.7	133.45	Social	2	3.2.Social	6.053631458	0.062122512	0.145569818	9.110266416	0.153538759	0.191298337	1.037026419	0.230154685	16.95	16.2	3.45	7	43.6	0	146.65	0.06153749	-0.262580508	1.741189652	7.539606885	0.231022109	0.71320927	Preferred	15.04475491	NaN	0.234832993
3	M	R	12	11-Sep-2018_164918	222.85	0.586861314	20.1	14.15	188.6	Social	2	3.2.Social	6.095492683	0.056086038	0.132505066	12.49877357	0.159742667	0.190041539	1.178922109	0.232483125	42.3	24.45	6.35	5.7	78.8	0	222.85	0.126318919	-0.372457259	1.929780613	9.039221345	0.205206044	0.632504544	Preferred	21.34022898	NaN	0.240915209
3	M	R	13	12-Sep-2018_111103	49.7	0.752212389	4.25	1.4	44.05	Social	2	3.2.Social	5.436418204	0.069358143	0.147656274	3.447099702	0.147380813	0.196254897	0.932859847	0.228973135	6.25	4.9	0.1	0	11.25	0	49.7	0.142164524	-0.251954474	1.964835944	8.584617905	0.262300487	0.752359289	Preferred	14.43592801	NaN	0.2040201
3	M	R	14	12-Sep-2018_150647	36.8	1	4.7	0	32.1	Social	2	3.2.Social	5.072723771	0.058181777	0.120330833	2.141089375	0.157645147	0.227310465	0.6530515	0.252383784	5.4	6.25	0.75	0	12.4	0	36.8	0.301886715	-0.248189831	2.060632241	8.84591382	0.280927999	0.720589112	Preferred	14.22022985	NaN	0.176390774
3	M	R	15	13-Sep-2018_111712	44.2	1	2.25	0	41.95	Social	2	3.2.Social	5.542979287	0.063804207	0.146001554	2.820145933	0.16647185	0.215356978	0.743725377	0.25234464	2.25	4.55	2.25	0.4	9.45	0	44.2	0.362040803	-0.445126534	1.465582131	6.235335936	0.266432885	0.781920704	Preferred	25.50387177	NaN	0.305084746
3	M	R	16	13-Sep-2018_164349	123.95	0.676258993	9.4	4.5	110.05	Social	2	3.2.Social	5.988239197	0.055624283	0.13469987	6.894629825	0.168695608	0.198590641	1.058837317	0.242816996	20.45	7	6.25	1.05	34.75	0	123.95	0.022550436	-0.282000494	1.959750533	7.851490889	0.243938219	0.731954504	Preferred	16.15743813	NaN	0.332258064
3	M	R	17	14-Sep-2018_115446	29.25	0.952380952	4	0.2	25.05	Social	2	3.2.Social	5.307458385	0.075585218	0.158351301	2.21086763	0.135051408	0.187507792	0.791008548	0.218044827	4.85	0.1	0.65	0.5	6.1	0	29.25	0.178070978	-0.301992863	2.308290081	10.03369027	0.344611929	0.895613574	Preferred	17.30291651	NaN	0.377133106
3	M	R	18	14-Sep-2018_160821	103.7	0.917197452	14.4	1.3	88	Social	2	3.2.Social	5.477352105	0.065553165	0.170782321	6.797863238	0.126420494	0.171219594	0.845976035	0.203352456	22.9	0.45	1.15	2.75	27.25	0	103.7	-0.1194294	-0.259876288	2.01630795	8.785430916	0.302595049	0.934272263	Preferred	14.88981449	NaN	0.357590362
3	M	R	19	15-Sep-2018_101437	75.45	0.944444444	6.8	0.4	68.25	Social	2	3.2.Social	5.679468714	0.066532112	0.164403853	5.019847827	0.149250136	0.197634232	0.812201808	0.231720153	10.15	1.8	1	0.3	13.25	0	75.45	0.075408397	-0.236211208	1.897806715	7.687491832	0.293641294	0.857366571	Preferred	13.5339053	NaN	0.274834437
3	M	R	20	15-Sep-2018_141206	68.3	0.54040404	5.35	4.55	58.4	Social	2	3.2.Social	5.668846553	0.062580346	0.151232467	4.274237646	0.16293249	0.175929461	1.369266229	0.226196645	12.2	1	0.75	1.65	15.6	0	68.3	-0.374901123	-0.008934202	2.183933074	9.774739124	0.265763953	0.922562335	Preferred	0.511892046	1	0.188734455
4	M	L	1	05-Sep-2018_112408	37.35	0.668918919	2.45	4.95	29.95	Social	2	4.2.Social	4.546903968	0.077574346	0.152070604	2.897401822	0.104927734	0.110878837	1.283160897	0.151952097	17.25	0	0	0.35	17.6	0	37.35	-0.073307508	0.974640069	3.53334608	17.0719624	0.418700896	1.086562742	Non-preferred	55.84276248	0	0.760695187
4	M	L	2	05-Sep-2018_165624	22.8	0.791666667	0.75	2.85	19.2	Social	2	4.2.Social	3.52176432	0.051606596	0.095484955	1.17663039	0.093297276	0.092560499	1.216984939	0.132672005	13.05	0	0	0	13.05	0	22.8	0.253653459	0.773577579	3.713585371	17.4374356	0.279112171	0.735778223	Non-preferred	44.32273043	NaN	0.855579869
4	M	L	3	06-Sep-2018_111004	43	0.900321543	1.55	14	27.45	Social	2	4.2.Social	4.502869447	0.094761116	0.222476346	4.074728004	0.093480283	0.159089195	0.757523695	0.171536467	23.8	0	0	3.4	27.2	0	43	-0.05100349	0.216983647	5.369282888	28.61670644	0.556473525	1.613471912	Non-preferred	12.43224718	NaN	0.326364692
4	M	L	4	06-Sep-2018_152856	427.55	0.376358696	22.95	13.85	390.75	Social	2	4.2.Social	4.376850366	0.054643072	0.211390001	23.36264525	0.262457149	0.214626314	1.563796453	0.30151414	56.7	75.4	204.05	8.65	344.8	191.5	236.05	0.055139027	0.610025695	2.238852185	14.82393029	0.30241322	1.427799448	Non-preferred	34.95189771	NaN	0.102315248
4	M	L	5	07-Sep-2018_114319	49.1	0.440972222	8.05	6.35	34.7	Social	2	4.2.Social	4.606198722	0.083094972	0.200784645	4.079963146	0.125855824	0.094637038	1.891561845	0.154422919	25.8	0.35	0.25	0	26.4	0	49.1	-0.072945475	1.092176266	4.647884635	22.75010534	0.487019565	1.558344218	Non-preferred	62.57709055	NaN	0.557477111
4	M	L	6	07-Sep-2018_160707	113.05	0.779291553	4.05	14.3	94.7	Social	2	4.2.Social	3.960970259	0.044154706	0.142744415	4.991689548	0.16101937	0.195748708	0.968342479	0.236545932	28.15	0	0	9.4	37.55	46.05	67	0.091489309	0.149577912	2.180032417	13.53812929	0.25612176	0.899683385	Non-preferred	8.570183058	NaN	0.612290009
4	M	L	7	08-Sep-2018_114118	39.95	0.519607843	4.9	5.3	29.75	Social	2	4.2.Social	4.700319188	0.087398789	0.244288404	3.491581622	0.103965099	0.111466097	1.401839493	0.151705888	19.45	0.25	0	0.3	20	0	39.95	0.051760765	0.760659022	4.030027481	17.43340764	0.42720666	1.367582373	Non-preferred	43.58255159	NaN	0.50375
4	M	L	8	08-Sep-2018_161608	72.95	0.707692308	1.9	4.6	66.45	Social	2	4.2.Social	5.420797191	0.053373129	0.190059494	3.893569785	0.187248224	0.202395777	1.072902858	0.254632086	11.55	0.05	25.05	0.75	37.4	23	49.95	-0.530401406	0.949146889	2.052337461	10.80937579	0.248884436	1.101220865	Non-preferred	54.3821109	NaN	0.529452055
4	M	L	9	09-Sep-2018_110352	262.55	0.6875	3.5	7.7	251.35	Social	2	4.2.Social	5.358154975	0.044900558	0.147898252	11.78864143	0.15814997	0.191522386	0.984312472	0.23508768	17	0.55	1.15	1.9	20.6	84.8	177.75	0.426915876	-0.155873509	1.507138165	7.806347698	0.223158602	0.814273566	Non-preferred	8.930894224	NaN	0.312261995
4	M	L	10	09-Sep-2018_154334	31.1	1	0	4.45	26.65	Social	2	4.2.Social	5.195436609	0.069274561	0.170199262	2.154438848	0.126073642	0.192573945	0.635547544	0.216699347	5.05	0	0	0.9	5.95	0.25	30.85	-0.01052408	0.131586874	2.550708802	10.37630105	0.323971384	0.962532308	Non-preferred	7.539372538	NaN	0.30658106
4	M	L	11	11-Sep-2018_122946	29	1	0	3.5	25.5	Social	2	4.2.Social	4.753677601	0.061612887	0.166315793	1.786773733	0.121402794	0.18712384	0.670204797	0.212154626	3.5	0	0	1.2	4.7	0.9	28.1	-0.026537729	0.018342053	2.633885031	10.43300776	0.295664574	1.009316705	Non-preferred	1.050922214	NaN	0.246127366
4	M	L	12	11-Sep-2018_170818	554.9	0.568296796	12.8	16.85	525.25	Social	2	4.2.Social	5.66736339	0.044228705	0.146143308	24.54250838	0.192804737	0.19221172	1.177066323	0.254550693	62.9	8.2	4.95	2.15	78.2	193.4	361.5	0.101919311	0.374416613	1.79401663	10.02931946	0.237777853	0.916001235	Non-preferred	21.45249172	NaN	0.523290387
4	M	L	13	12-Sep-2018_112800	132.9	0.477272727	5.75	5.25	121.9	Social	2	4.2.Social	5.999669033	0.076850234	0.151377793	10.21339603	0.154949086	0.162161775	1.266542907	0.216314706	13.1	0.75	0.7	2.6	17.15	0	132.9	0.069951717	0.400328122	2.506072487	10.08460031	0.363767966	0.931761721	Non-preferred	22.93711183	NaN	0.372320421
4	M	L	14	12-Sep-2018_152403	74.7	0.387978142	5.6	3.55	65.55	Social	2	4.2.Social	5.757949449	0.07188197	0.153780237	5.369583136	0.15930803	0.145171041	1.465109219	0.20867046	12.15	0	0	0	12.15	0	74.7	0.170062437	0.504655681	2.689088519	12.13075545	0.298089493	0.948689574	Non-preferred	28.91464064	NaN	0.400668896
4	M	L	15	13-Sep-2018_114352	112.1	0.426751592	4.5	3.35	104.25	Social	2	4.2.Social	5.401221371	0.065298065	0.191296003	7.319913057	0.166210131	0.119487372	1.727068303	0.197773099	11.8	5.55	0.9	0.4	18.65	16.05	96.05	0.433355711	0.419556306	2.452612534	12.42730368	0.331045236	1.252760618	Non-preferred	24.03880561	NaN	0.316094516
4	M	L	16	13-Sep-2018_170149	43.45	0.318584071	7.7	3.6	32.15	Social	2	4.2.Social	4.814441171	0.078209063	0.182516054	3.398183796	0.184946336	0.128929843	2.239009681	0.208989784	15.7	2.9	0.1	0	18.7	0	43.45	0.020597329	0.86886161	3.630268731	15.28664912	0.38280845	1.086474654	Non-preferred	49.78210323	NaN	0.262068966
4	M	L	17	14-Sep-2018_121510	553.1	0.066618911	65.15	4.65	483.3	Social	2	4.2.Social	4.988253021	0.065906235	0.124122476	36.4527388	0.257938931	0.181583592	2.071979772	0.27999339	94.3	214.45	91.8	0.7	401.25	7.65	545.45	0.247948668	0.62507023	2.872640323	15.58394244	0.29501484	0.797261538	Non-preferred	35.81388609	NaN	0.113621983
4	M	L	18	14-Sep-2018_162450	39.85	0.508196721	3	3.1	33.75	Social	2	4.2.Social	5.572015767	0.068356419	0.165304247	2.724003283	0.172380794	0.161462065	1.459600852	0.224422112	8.5	0.25	0.15	0.9	9.8	0.75	39.1	-0.023256552	0.63263475	2.814941038	12.30826694	0.355288533	0.926559512	Non-preferred	36.24730116	NaN	0.448621554
4	M	L	19	15-Sep-2018_103327	61.55	0.376854599	10.5	6.35	44.7	Social	2	4.2.Social	5.884072263	0.089671582	0.19629371	5.519285846	0.166230049	0.141675517	2.039346525	0.206392522	21.15	5.4	2.7	3.3	32.55	0	61.55	0.098655394	0.57690895	4.015258108	17.83988609	0.513605031	1.293456804	Non-preferred	33.05444801	NaN	0.25974026
4	M	L	20	15-Sep-2018_142855	712.9	0.249056604	39.8	13.2	659.9	Social	2	4.2.Social	5.232872851	0.046612593	0.176612902	33.23011755	0.215232796	0.165891293	1.790633489	0.25153333	62.65	30.85	8.25	5	106.75	309.15	403.75	0.238784458	0.496360797	1.611339195	9.415577877	0.238838487	1.04002862	Non-preferred	28.43937878	1	0.264955467
5	F	R	1	05-Sep-2018_113944	87.05	0.552941176	2.35	1.9	82.8	Social	2	5.2.Social	5.899250848	0.049971622	0.105390537	4.350029684	0.182391945	0.195361377	1.098246973	0.252759175	4.25	2.4	3.4	2.75	12.8	0	87.05	-0.024975916	-0.331958824	1.956912486	8.847022413	0.251228679	0.771354647	Preferred	19.01983961	1	0.474167623
5	F	R	2	05-Sep-2018_171141	449.55	0.194029851	4.55	18.9	426.1	Social	2	5.2.Social	6.34636963	0.037790054	0.070645366	16.98851866	0.177416828	0.166127718	1.411859115	0.230043472	52.15	20.9	21.5	28	122.55	9.35	440.2	-0.051188063	-0.548758963	1.848754639	7.82557909	0.181699222	0.450610077	Preferred	31.44157253	NaN	0.439946619
5	F	R	3	06-Sep-2018_112530	56.45	0.084745763	0.25	2.7	53.5	Social	2	5.2.Social	5.538960875	0.040624523	0.067384504	2.293254334	0.15781887	0.158637285	1.229533937	0.216029004	6.2	0.55	0	0.25	7	1.5	54.95	0.000340151	-0.547505438	2.106853982	9.086274856	0.180951185	0.43743864	Preferred	31.36975087	NaN	0.476106195
5	F	R	4	06-Sep-2018_155404	76.35	0.906976744	1.95	0.2	74.2	Social	2	5.2.Social	5.771904543	0.041181593	0.068814079	3.144214616	0.183039743	0.167211634	1.266319802	0.236298635	4.1	0	2.6	1.3	8	0	76.35	0.038209348	-0.654702487	1.837614473	8.304573574	0.165682279	0.425396683	Preferred	37.51168935	NaN	0.537958115
5	F	R	5	07-Sep-2018_115951	981.2	0.420801527	22.05	30.35	928.8	Social	2	5.2.Social	6.317857428	0.037335858	0.068360808	36.63394352	0.160267182	0.163436677	1.238435804	0.219211653	110.3	35.1	22.7	36.75	204.85	16	965.2	0.033727487	-0.5619219	1.922198233	8.219250419	0.175597228	0.439071452	Preferred	32.19575326	NaN	0.409426751
5	F	R	6	07-Sep-2018_162313	324.15	0.580838323	9.7	7	307.45	Social	2	5.2.Social	6.177713769	0.037981782	0.070228339	12.31179474	0.164952147	0.158841464	1.313896598	0.219953015	28.3	2.95	5.25	13	49.5	3.3	320.85	-0.014025195	-0.562840838	1.850610723	7.827993783	0.187079406	0.465293309	Preferred	32.24840456	NaN	0.419648365
5	F	R	7	08-Sep-2018_115907	572.55	0.39178515	12.4	19.25	540.9	Social	2	5.2.Social	6.255710858	0.035408349	0.067809734	20.27305005	0.163661424	0.170500424	1.205625951	0.225904243	59.65	17.9	9.6	11.1	98.25	27.4	545.15	-0.047247462	-0.441384123	1.886076451	8.56657984	0.167321428	0.433231963	Preferred	25.2894474	NaN	0.481051345
5	F	R	8	08-Sep-2018_163248	253.6	0.707317073	4.35	1.8	247.45	Social	2	5.2.Social	6.028909828	0.035847196	0.063301899	9.090848956	0.160944681	0.168935196	1.074411246	0.224004515	16.5	4.15	5.05	2.3	28	4.35	249.25	0.009609385	-0.496660097	1.816014751	7.906900574	0.15308799	0.392461086	Preferred	28.45652743	NaN	0.478809383
5	F	R	9	09-Sep-2018_112445	283.05	0.25698324	2.3	6.65	274.1	Social	2	5.2.Social	6.174374065	0.032323553	0.059987261	9.149181629	0.172573345	0.174340952	1.231595643	0.233143375	24.75	10.9	5.85	4.85	46.35	14.55	268.5	-0.052505927	-0.447319189	1.905844232	8.222342709	0.154970134	0.396420581	Preferred	25.62950161	NaN	0.430589898
5	F	R	10	09-Sep-2018_160102	422.7	0.692307692	15.75	7	399.95	Social	2	5.2.Social	6.239692942	0.037064737	0.069684748	15.66726433	0.165699382	0.182654706	1.070253477	0.233457606	48.75	25.85	27.25	5.75	107.6	19.25	403.45	-0.065087287	-0.345352918	2.068737926	8.805869572	0.173068376	0.448495496	Preferred	19.78726465	NaN	0.493317563
5	F	R	11	11-Sep-2018_124609	227.95	0.348659004	9.1	17	201.85	Social	2	5.2.Social	5.949053435	0.034710461	0.065436693	7.912249612	0.147011353	0.142875233	1.467284529	0.198468718	47.85	8.55	3.85	10.65	70.9	11.6	216.35	0.030603084	-0.692334244	2.221993334	9.294287456	0.177729956	0.440955638	Preferred	39.66783017	NaN	0.419736842
5	F	R	12	11-Sep-2018_174316	49.4	1	1.8	0	47.6	Social	2	5.2.Social	5.442517328	0.038775712	0.070792575	1.915520182	0.196978916	0.190602479	1.12522655	0.25735981	2.15	0.55	2	0.7	5.4	0	49.4	0.002344475	-0.464202015	1.970190104	8.576218578	0.169662187	0.413321717	Preferred	26.5968163	NaN	0.417593529
5	F	R	13	12-Sep-2018_120350	118.3	0.666666667	4.8	2.4	111.1	Social	2	5.2.Social	6.047100977	0.043011398	0.073021802	5.088248342	0.163234298	0.174074674	1.139366558	0.228404743	8.65	3.85	0.8	4.5	17.8	0	118.3	0.130572425	-0.560257381	2.2123516	8.432850237	0.19739822	0.478805715	Preferred	32.10038338	NaN	0.36713139
5	F	R	14	12-Sep-2018_154946	169.15	0.475806452	5.9	6.5	156.75	Social	2	5.2.Social	6.094562599	0.039314694	0.0688522	6.650080495	0.162704578	0.166294347	1.305325867	0.222198111	17.3	3.75	8.3	1.55	30.9	0.8	168.35	-0.074621135	-0.404617007	2.268525025	9.301137308	0.195897195	0.480250897	Preferred	23.18284682	NaN	0.380910165
5	F	R	15	13-Sep-2018_120320	242.1	0.381924198	6.55	10.6	224.95	Social	2	5.2.Social	6.22518158	0.041485421	0.0835768	10.04362041	0.164571016	0.171487112	1.241193389	0.226463113	27.6	10.25	10.1	4.75	52.7	0.2	241.9	-0.022151077	-0.476653197	2.161040547	8.847496432	0.208189122	0.582934857	Preferred	27.31021647	NaN	0.463349164
5	F	R	16	13-Sep-2018_172253	90.55	0.541284404	5.9	5	79.65	Social	2	5.2.Social	5.636630668	0.042462607	0.078447425	3.844989056	0.147250574	0.124486691	1.630735287	0.188978962	16.55	0.75	0	4.25	21.55	0.55	90	-0.175885601	-0.558803194	2.427548915	9.679658494	0.207826868	0.509948229	Preferred	32.01706459	NaN	0.366997793
5	F	R	17	14-Sep-2018_124044	46.3	1	2.15	0	44.15	Social	2	5.2.Social	5.394762732	0.047655195	0.087181746	2.206435524	0.168388426	0.167003668	1.075459736	0.229625778	2.15	0.6	0.55	0	3.3	0	46.3	-0.002211018	-0.509179362	2.403725321	11.00277683	0.2097376	0.521396242	Preferred	29.17382848	NaN	0.470334412
5	F	R	18	14-Sep-2018_164137	20.75	1	1.5	0	19.25	Social	2	5.2.Social	4.629883637	0.057439886	0.103031061	1.191877636	0.124246542	0.147095914	0.876913483	0.192653461	2.35	0	0	0	2.35	0	20.75	-0.200702255	-0.340064282	2.295381773	9.635487583	0.234596577	0.571117593	Preferred	19.48424813	NaN	0.71875
5	F	R	19	15-Sep-2018_104909	81.75	1	3.2	0	78.55	Social	2	5.2.Social	5.887984953	0.056483002	0.097045353	4.617485443	0.164835669	0.184479711	0.929049656	0.236277352	4.3	2.9	2.1	1.05	10.35	0	81.75	-0.068018869	-0.284101163	2.239433325	9.237254322	0.247315772	0.601279528	Preferred	16.2777976	NaN	0.506112469
5	F	R	20	15-Sep-2018_145913	120.05	0.62244898	6.1	3.7	110.25	Social	2	5.2.Social	6.110622381	0.046575959	0.086434671	5.591443818	0.193307818	0.182970823	1.283321206	0.24930329	11.9	8.05	4.45	4.1	28.5	2.3	117.75	-0.029388505	-0.479354943	2.49380007	10.65884358	0.221503723	0.535270774	Preferred	27.46501511	1	0.32805995
6	F	L	1	06-Sep-2018_114319	395.7	0.373116335	52	30.95	312.75	Social	2	6.2.Social	4.872046899	0.063171147	0.164928049	24.99682277	0.118015152	0.091309496	1.865649454	0.147628304	183.1	4.95	1.85	1.9	191.8	0	395.7	0.201366266	0.839763059	3.02032837	15.58161123	0.327005595	1.139076192	Non-preferred	48.11487905	1	0.548452306
6	F	L	2	06-Sep-2018_161325	130.3	0.606936416	10.2	15.75	104.35	Social	2	6.2.Social	5.746960539	0.069931779	0.153268543	9.112110795	0.152464218	0.147792905	1.546460998	0.201455575	44.4	4.85	11.85	9.7	70.8	0	130.3	-0.016628119	0.644255264	3.170510573	16.64599154	0.32825566	0.952958321	Non-preferred	36.91310755	NaN	0.345991561
6	F	L	3	07-Sep-2018_123201	69	0.748344371	1.9	5.65	61.45	Social	2	6.2.Social	5.098415935	0.091142787	0.218964416	6.288852297	0.09736041	0.131535159	0.947840031	0.164760254	14	0	0	0.2	14.2	0	69	0.368338563	0.170974639	3.107665395	14.50159229	0.431246412	1.550209736	Non-preferred	9.796125237	NaN	0.527878349
6	F	L	4	07-Sep-2018_164320	80.5	0.334231806	12.35	6.2	61.95	Social	2	6.2.Social	5.037184555	0.074380797	0.175186637	5.987654153	0.140710375	0.115974815	1.929565039	0.174293278	38.95	0	1.1	0.45	40.5	0	80.5	-0.019493808	0.949495072	3.225334941	15.63063391	0.371337629	1.263918303	Non-preferred	54.40206032	NaN	0.500931099
6	F	L	5	08-Sep-2018_122431	102.1	0.479115479	10.6	9.75	81.75	Social	2	6.2.Social	5.246014053	0.057773418	0.1085435	5.898665929	0.126633035	0.111444581	1.700003861	0.165913627	41.85	1.5	0.3	1.3	44.95	0	102.1	0.050291835	0.816482532	2.689081784	12.39532698	0.290702716	0.669159973	Non-preferred	46.78100311	NaN	0.507097406
6	F	L	6	08-Sep-2018_165408	48.55	0.238636364	6.7	2.1	39.75	Social	2	6.2.Social	5.028014731	0.068764172	0.167723449	3.338500538	0.133128891	0.105830069	1.895739744	0.167742886	17.8	0	0	0	17.8	0	48.55	0.250614289	0.658395548	3.01825602	12.7847368	0.350165827	0.997108585	Non-preferred	37.72328615	NaN	0.559670782
6	F	L	7	09-Sep-2018_114427	564.65	0.221317543	52.6	14.95	497.1	Social	2	6.2.Social	4.054753919	0.025883374	0.083925664	14.6150471	0.174706274	0.145057578	1.589400763	0.217107848	121.35	10.35	4.45	1.05	137.2	243.05	321.6	0.098810665	0.668282837	1.013693864	6.167283804	0.128424346	0.467213291	Non-preferred	38.28978611	NaN	0.718700195
6	F	L	8	09-Sep-2018_162321	48.6	0.618181818	3.15	5.1	40.35	Social	2	6.2.Social	5.275482058	0.074723338	0.156290452	3.631554232	0.122124531	0.125320837	1.331193845	0.17357764	14.3	0	0.1	0	14.4	0	48.6	0.074025936	0.624300742	3.380244277	14.49362991	0.402962159	1.03686766	Non-preferred	35.76979768	NaN	0.508735869
6	F	L	9	10-Sep-2018_102644	114.55	0.167487685	8.45	1.7	104.4	Social	2	6.2.Social	3.96000694	0.039851257	0.115162363	4.564961433	0.157480836	0.137257223	1.64716807	0.2027782	18.35	1.7	0	0	20.05	38.4	76.15	-0.026877691	0.770258331	1.552531065	9.283594316	0.191368175	0.683897823	Non-preferred	44.13255149	NaN	0.709860384
6	F	L	10	10-Sep-2018_154322	50.5	0.353333333	9.7	5.3	35.5	Social	2	6.2.Social	4.431939556	0.061860479	0.125373238	3.123954186	0.10703998	0.093949326	1.888930508	0.142859406	26.55	0	0	0	26.55	0	50.5	0.122738796	0.741907788	3.194380234	14.8874129	0.283774293	0.754217337	Non-preferred	42.50818505	NaN	0.556874382
6	F	L	11	12-Sep-2018_122236	113.8	0.449315068	10.05	8.2	95.55	Social	2	6.2.Social	5.516953788	0.068118534	0.131550787	7.751889198	0.1575844	0.125197748	1.676092304	0.193567729	31	3.1	0	0	34.1	0	113.8	0.201615666	0.677457271	2.563873629	12.04603756	0.274447523	0.76357587	Non-preferred	38.81544245	NaN	0.438296003
6	F	L	12	12-Sep-2018_160800	117.95	0.198290598	23.45	5.8	88.7	Social	2	6.2.Social	5.225873536	0.056481722	0.110724663	6.662019134	0.154323041	0.104671009	2.253896477	0.178104799	46.75	2.8	0	0	49.55	1.1	116.85	0.117316292	0.875878726	2.639924122	12.22991447	0.225399913	0.603058954	Non-preferred	50.18415435	NaN	0.391101695
6	F	L	13	13-Sep-2018_122406	60.65	0.226804124	7.5	2.2	50.95	Social	2	6.2.Social	5.373142147	0.070057506	0.142453781	4.248987728	0.157894359	0.115150936	1.929586502	0.188638582	14.9	0.5	0	0	15.4	0	60.65	0.337543554	0.573156998	2.36486355	10.73844786	0.301031036	0.833647857	Non-preferred	32.83947699	NaN	0.44892916
6	F	L	14	13-Sep-2018_174057	23.05	0.881355932	0.35	2.6	20.1	Social	2	6.2.Social	5.298157849	0.091532238	0.202727344	2.109818078	0.122941628	0.148865094	0.967488119	0.189435657	4.95	0	0	0.15	5.1	0	23.05	0.407200708	0.109968038	2.687626717	12.85318147	0.418639364	1.253172318	Non-preferred	6.300704434	NaN	0.402597402
6	F	L	15	14-Sep-2018_130018	22.1	0.549295775	1.6	1.95	18.55	Social	2	6.2.Social	4.647407	0.086106374	0.153401876	1.902950865	0.120866471	0.122857229	1.299380374	0.175033699	3.55	0	0	0	3.55	0	22.1	0.110074884	0.586908335	3.046632106	13.33300656	0.39363494	0.990935387	Non-preferred	33.62737054	NaN	0.65462754
6	F	L	16	14-Sep-2018_165825	36.85	0.967213115	0.1	2.95	33.8	Social	2	6.2.Social	5.470400596	0.101507766	0.211957312	3.740561189	0.157634546	0.176723246	0.937551243	0.225878639	4.05	0	0.4	0	4.45	0	36.85	0.066067661	0.430660232	2.995039363	12.49875375	0.464412943	1.317739075	Non-preferred	24.67501371	NaN	0.512195122
6	F	L	17	15-Sep-2018_110540	40.95	0.58490566	3.3	4.65	33	Social	2	6.2.Social	5.43286211	0.096163002	0.194040479	3.937874914	0.127729443	0.128712066	1.420523486	0.178634312	11.65	0.2	0	0.15	12	0	40.95	0.06601582	0.610836787	3.566670078	14.69986249	0.468546215	1.171479653	Non-preferred	34.99836985	NaN	0.430487805
6	F	L	18	15-Sep-2018_151656	31	0.426966292	2.55	1.9	26.55	Social	2	6.2.Social	5.253502791	0.132683634	0.273252803	4.11319266	0.133979477	0.115594132	1.654081038	0.177690401	5.55	0	0	0.25	5.8	0	31	0.111204334	0.637224052	4.820430164	18.13371571	0.727728935	2.093418747	Non-preferred	36.51024879	NaN	0.476650564
6	F	L	19	16-Sep-2018_101251	21.6	0.96875	0.1	3.1	18.4	Social	2	6.2.Social	5.235449982	0.110025734	0.230435373	2.376555858	0.166859845	0.191448813	0.877922189	0.237324488	4.95	0	1.55	0.15	6.65	0	21.6	-0.10899263	0.586859739	3.78504955	17.79160985	0.574305039	1.441479631	Non-preferred	33.6245862	NaN	0.436489607
6	F	L	20	16-Sep-2018_143212	13.65	1	0	2.45	11.2	Social	2	6.2.Social	4.666430148	0.096800711	0.225545513	1.321329703	0.177967036	0.233069053	0.711056569	0.268576361	2.45	0	0.45	0	2.9	0	13.65	0.053622637	-0.084406909	3.072664081	13.24818266	0.511873759	1.437875631	Non-preferred	4.836159633	1	0.299270073
7	M	R	1	05-Sep-2018_124353	35.9	0.533333333	3.6	3.15	29.15	Social	2	7.2.Social	5.312317565	0.071587176	0.135954212	2.569979612	0.152943406	0.154477356	1.302592762	0.206175951	11.55	0	2	0.55	14.1	0	35.9	-0.182378406	-0.537379514	3.10124917	14.35897107	0.357029904	0.905225531	Preferred	30.78957813	1	0.581363004
7	M	R	2	05-Sep-2018_174849	387.15	0.082032547	12.35	138.2	236.6	Social	2	7.2.Social	4.409448358	0.049372307	0.110144816	19.11448872	0.154115885	0.081500992	3.442880756	0.157295234	269.9	1.85	2.25	40.3	314.3	0.55	386.6	0.027896818	-1.285154352	3.53421054	17.7244788	0.26327087	0.654030331	Preferred	73.63392041	NaN	0.406637397
7	M	R	3	06-Sep-2018_120448	15.05	1	4	0	11.05	Social	2	7.2.Social	4.098423039	0.069764279	0.159800586	1.049952394	0.080697149	0.124247105	0.717601731	0.148519052	6.75	0	0	0	6.75	0	15.05	-0.19749881	-0.50390769	3.354961682	16.55722367	0.324138486	0.830080816	Preferred	28.87178391	NaN	0.69205298
7	M	R	4	06-Sep-2018_163143	52.85	1	4.35	0	48.5	Social	2	7.2.Social	5.575612235	0.078004715	0.185326616	4.122549184	0.155577025	0.202309373	0.72918325	0.237618061	9.7	1.9	2.05	0	13.65	0	52.85	-0.054915926	-0.20804809	2.669106725	12.14087379	0.336941597	0.959400671	Preferred	11.92027749	NaN	0.347826087
7	M	R	5	07-Sep-2018_124921	68.2	0.68487395	8.15	3.75	56.3	Social	2	7.2.Social	5.085165163	0.071733181	0.174059523	4.892202976	0.120780067	0.128230397	1.18863822	0.173137337	25.1	0	0.05	0.3	25.45	0	68.2	0.000627103	-0.814776988	3.130933478	14.86745845	0.334424373	0.965762612	Preferred	46.68328264	NaN	0.717948718
7	M	R	6	07-Sep-2018_165953	23.15	1	1.8	0	21.35	Social	2	7.2.Social	4.851447231	0.078984434	0.141386408	1.828489636	0.141401794	0.211297153	0.624606281	0.237403591	1.8	1.1	0	0	2.9	0	23.15	-0.152371901	0.120774699	2.148624412	8.619532664	0.370910058	0.852405646	Preferred	6.919880542	NaN	0.254310345
7	M	R	7	08-Sep-2018_124133	42.5	1	6.45	0	36.05	Social	2	7.2.Social	5.168988574	0.079994321	0.166948778	3.39975866	0.120953975	0.162575268	0.728319183	0.194253398	13	0.9	0	0	13.9	0	42.5	-0.008743374	-0.50873568	3.020094012	12.74306778	0.358502101	0.923511353	Preferred	29.14840734	NaN	0.59106933
7	M	R	8	08-Sep-2018_171055	60.55	1	9.05	0	51.5	Social	2	7.2.Social	5.086854445	0.068414537	0.141561118	4.14250021	0.144705765	0.223625788	0.597502951	0.242981506	10.2	5.3	1.4	0	16.9	0	60.55	-0.16561517	0.321615502	2.429862028	10.65773056	0.29451203	0.771842751	Preferred	18.42721087	NaN	0.146039604
7	M	R	9	09-Sep-2018_121059	142.75	0.679190751	11.75	5.55	125.45	Social	2	7.2.Social	4.398625823	0.053123921	0.131721427	7.583439706	0.108051527	0.124743962	1.031418414	0.157326472	86.1	2.1	1.25	0	89.45	0	142.75	-0.067694586	-0.774929366	2.96746598	14.3489166	0.255702914	0.690715116	Preferred	44.40018207	NaN	0.68942577
7	M	R	10	09-Sep-2018_163938	121.85	0.226779252	9.4	32.05	80.4	Social	2	7.2.Social	4.694237315	0.050645616	0.114378813	6.171168327	0.123220872	0.090074587	2.32283127	0.14989742	71.1	0	0	0.7	71.8	0	121.85	0.146590436	-1.182323796	3.337183718	15.37616036	0.271113007	0.672557974	Preferred	67.74216351	NaN	0.53978671
7	M	R	11	11-Sep-2018_130733	74.25	0.89527027	13.25	1.55	59.45	Social	2	7.2.Social	5.192932466	0.07403665	0.182683248	5.497221287	0.120346404	0.181940929	0.785033236	0.201371095	27.65	10.3	0.55	0.35	38.85	0	74.25	-0.076147886	-0.126707603	3.437518185	16.15237017	0.337717357	1.050149184	Preferred	7.259810875	NaN	0.291386272
7	M	R	12	11-Sep-2018_180031	12.95	1	3.2	0	9.75	Social	2	7.2.Social	4.616961815	0.095305575	0.270079522	1.234207201	0.100966091	0.183134799	0.520764615	0.19572472	3.2	0.85	0.5	0	4.55	0	12.95	0.087702372	-0.174292814	2.812741824	11.90513122	0.537023108	2.188838277	Preferred	9.986242661	NaN	0.25
7	M	R	13	12-Sep-2018_124034	127.45	0.348466258	14.2	26.55	86.7	Social	2	7.2.Social	4.287158522	0.064085216	0.175948259	8.167660734	0.106905953	0.09944535	1.719724855	0.142855832	83.95	0.25	1.35	0.5	86.05	0	127.45	0.11166285	-1.127433333	4.270808161	22.21992562	0.388051465	1.549820591	Preferred	64.59717167	NaN	0.672156863
7	M	R	14	12-Sep-2018_162548	17.6	1	2.5	0	15.1	Social	2	7.2.Social	4.609432372	0.067158423	0.138921889	1.181988246	0.09912537	0.181480275	0.534270614	0.195132061	2.55	0.8	0	0	3.35	0	17.6	0.254108316	-0.215243443	2.4739326	10.73444326	0.312071664	0.760417717	Preferred	12.33254085	NaN	0.294617564
7	M	R	15	13-Sep-2018_140347	124.35	0.679012346	16.5	7.8	100.05	Social	2	7.2.Social	5.378611509	0.055311366	0.116352397	6.877968361	0.110059062	0.148458335	1.01631525	0.17803098	45.2	4.35	0	0	49.55	0	124.35	-0.082428249	-0.37265556	2.548945664	11.80017902	0.24996975	0.663337683	Preferred	21.35159082	NaN	0.484726688
7	M	R	16	13-Sep-2018_175504	54.05	0.851515152	14.05	2.45	37.55	Social	2	7.2.Social	4.369444064	0.050398202	0.101881198	2.724022801	0.084735065	0.153636647	0.715401837	0.16232777	29.3	4.8	0.2	0	34.3	0	54.05	-0.079401487	-0.227718235	3.531840963	18.26401437	0.287779637	0.835450462	Preferred	13.04729381	NaN	0.399260629
7	M	R	17	14-Sep-2018_131618	44.15	0.946859903	9.8	0.55	33.8	Social	2	7.2.Social	4.983128382	0.070489387	0.143552747	3.112106445	0.100705812	0.154494428	0.825421885	0.175949043	16.95	1.65	0.4	0	19	0	44.15	-0.240477343	-0.214594703	3.297446689	14.80824298	0.353973374	1.013259256	Preferred	12.29537076	NaN	0.404977376
7	M	R	18	14-Sep-2018_171420	55.25	1	6.65	0	48.6	Social	2	7.2.Social	5.766305491	0.059195444	0.113650578	3.270548285	0.177256291	0.224323278	0.775523875	0.263385095	6.8	7.45	2.75	0	17	0	55.25	-0.145140715	0.092632363	2.370389916	9.553590855	0.254082989	0.630866884	Preferred	5.307443418	NaN	0.363471971
7	M	R	19	15-Sep-2018_112058	37.25	1	2.85	0	34.4	Social	2	7.2.Social	5.080373522	0.059141864	0.127479753	2.203034431	0.164109083	0.222255361	0.699047781	0.255628387	3.55	2.25	0.75	0	6.55	0	37.25	0.073574738	-0.129223615	2.914578816	12.33163573	0.275614743	0.727791746	Preferred	7.403967731	NaN	0.388739946
7	M	R	20	15-Sep-2018_153246	66.9	0.730120482	15.15	5.6	46.15	Social	2	7.2.Social	4.843712569	0.054978218	0.120899294	3.678042763	0.104174687	0.139865287	1.191139579	0.165505478	39.25	3.1	0	0.55	42.9	0	66.9	-0.013263135	-0.552065801	3.561260555	18.83919338	0.28555983	0.925093362	Preferred	31.63104042	0	0.415982076
8	M	L	1	05-Sep-2018_130326	421.5	0.298467688	52.65	22.4	346.45	Social	2	8.2.Social	3.98964596	0.043553121	0.095726724	18.35764031	0.104642642	0.087520954	1.656273838	0.131916011	283.05	0	0.3	0.75	284.1	4.1	417.4	-0.022488791	1.18903737	3.739629233	19.76580837	0.271091931	0.815878598	Non-preferred	68.126823	1	0.760645238
8	M	L	2	05-Sep-2018_183546	208.7	0.37037037	5.95	3.5	199.25	Social	2	8.2.Social	5.831617779	0.05425684	0.085889989	11.32340241	0.160557199	0.15109265	1.270134179	0.213254767	28.2	0	0.2	0	28.4	0	208.7	-0.074827953	0.747081314	1.457831019	5.748593641	0.171889825	0.404167572	Non-preferred	42.80460622	NaN	0.59257485
8	M	L	3	06-Sep-2018_122228	261.55	0.271151886	35.75	13.3	212.5	Social	2	8.2.Social	5.031239866	0.055668112	0.125499067	14.5599946	0.140272744	0.097718793	2.01314331	0.166161257	104	0.9	0	0	104.9	0.25	261.3	0.153628839	0.900345872	2.559157598	11.75221029	0.271021841	0.744427411	Non-preferred	51.58601858	NaN	0.51280581
8	M	L	4	06-Sep-2018_164725	234.5	0.47133758	4.15	3.7	226.65	Social	2	8.2.Social	4.962169131	0.02972207	0.078547324	6.96982535	0.146492266	0.120139772	1.391491928	0.189783146	24.55	0	0	0	24.55	64.05	170.45	-0.062154143	0.870748186	1.247490692	5.719911331	0.126189945	0.39666826	Non-preferred	49.89019605	NaN	0.731826903
8	M	L	5	07-Sep-2018_130830	170.1	0.282828283	17.75	7	145.35	Social	2	8.2.Social	4.579352202	0.060016934	0.22248076	10.20888042	0.208750467	0.155522079	1.853175585	0.239763129	38.65	1.2	0	0	39.85	73.45	96.65	0.030430569	0.824168258	1.92446533	11.4552965	0.326528112	1.297978822	Non-preferred	47.22136281	NaN	0.195415809
8	M	L	6	07-Sep-2018_171403	137.6	0.314699793	16.55	7.6	113.45	Social	2	8.2.Social	4.631182262	0.059594031	0.2321779	8.200138639	0.16978	0.102401339	2.175458133	0.187683254	35.55	1.95	0	0.6	38.1	46.9	90.7	0.193768979	0.821036321	1.963572886	11.15881209	0.280267661	1.256580133	Non-preferred	47.04191604	NaN	0.215764621
8	M	L	7	08-Sep-2018_125746	133.3	0.508108108	4.55	4.7	124.05	Social	2	8.2.Social	3.319160299	0.036230859	0.188150946	4.829573543	0.243306531	0.213765286	1.345433368	0.294006064	13.15	1.1	0.3	2.55	17.1	83.8	49.5	-0.093709909	0.658478577	1.131048698	8.559466433	0.180506372	1.000812442	Non-preferred	37.72804336	NaN	0.087739033
8	M	L	8	08-Sep-2018_172638	202.35	0.414507772	5.65	4	192.7	Social	2	8.2.Social	5.726008168	0.055750558	0.164673621	11.28112541	0.161261096	0.143442763	1.445973134	0.208769632	28	1.15	0.4	0.75	30.3	29.4	172.95	0.418317924	0.261695342	1.772100987	8.327996108	0.20402003	0.70014851	Non-preferred	14.9940386	NaN	0.435770751
8	M	L	9	09-Sep-2018_122827	176.3	1	0	6.5	169.8	Social	2	8.2.Social	3.499147436	0.015953195	0.055069032	2.812548353	0.177257784	0.215199959	0.804912009	0.261216116	13.7	0	0	0.4	14.1	101.55	74.75	0.214863481	0.010204373	0.752242132	5.153178676	0.07710173	0.275858965	Non-preferred	0.584667499	NaN	0.588885739
8	M	L	10	09-Sep-2018_165722	43.6	0.343434343	6.5	3.4	33.7	Social	2	8.2.Social	5.33437091	0.089135291	0.216697568	3.886298686	0.146428803	0.109284513	2.009691993	0.177916856	14.55	1.05	0	0	15.6	0	43.6	0.01607476	0.888982598	3.229624436	14.27283255	0.42622401	1.317868317	Non-preferred	50.93495095	NaN	0.380297823
8	M	L	11	11-Sep-2018_132437	33.5	0.261437908	5.65	2	25.85	Social	2	8.2.Social	4.93438773	0.084754299	0.220885367	2.83926901	0.144474695	0.108849729	2.126175207	0.175819513	12.55	0	0.15	0	12.7	0.35	33.15	0.084377407	0.738875874	3.261937841	13.6662475	0.467509392	1.340700111	Non-preferred	42.33446917	NaN	0.409836065
8	M	L	12	11-Sep-2018_181506	410.5	0.23309467	48.2	14.65	347.65	Social	2	8.2.Social	4.61552965	0.049840034	0.218721427	20.45933387	0.198682	0.123775351	2.159624385	0.214961694	85.45	129.3	36.05	3.05	253.85	209.25	201.25	0.237279466	0.736318139	1.585948479	10.07038557	0.243940737	1.11779103	Non-preferred	42.18792173	NaN	0.119108513
8	M	L	13	12-Sep-2018_125703	214.05	0.134171908	20.65	3.2	190.2	Social	2	8.2.Social	5.103665337	0.075339899	0.164369066	16.12650529	0.181717526	0.107310339	2.252198231	0.199356111	32	5.3	0.85	0	38.15	0	214.05	0.234601066	0.785640469	2.2860228	9.982226427	0.348782787	0.95454751	Non-preferred	45.0138831	NaN	0.263428305
8	M	L	14	12-Sep-2018_164030	486.05	0.469453376	16.5	14.6	454.95	Social	2	8.2.Social	3.81121931	0.037471996	0.198927224	18.21326363	0.119784117	0.161166985	1.097639348	0.192347977	42.45	8.55	2.4	17.55	70.95	322.65	163.4	0.012017885	0.095872827	0.933639451	6.882899318	0.192964907	0.94346041	Non-preferred	5.493108359	NaN	0.06696153
8	M	L	15	13-Sep-2018_142404	1261.8	0.342126299	41.15	21.4	1199.2	Social	2	8.2.Social	4.588418901	0.033640915	0.185716005	42.4464242	0.221688709	0.146123396	2.089794829	0.240999563	76.95	341.7	175.95	20.95	615.55	829	432.75	0.468136971	0.419964219	0.892693412	6.467237095	0.172948533	0.910043178	Non-preferred	24.06217728	NaN	0.080123632
8	M	L	16	13-Sep-2018_181048	156.6	0.764818356	6.15	20	130.45	Social	2	8.2.Social	2.339739016	0.030808172	0.143361544	4.824559704	0.152864342	0.167811178	1.084001416	0.219379583	37.85	0.3	0	5.4	43.55	101.55	55.05	-0.238362692	0.606382481	1.641634425	12.69371574	0.195013161	0.952414286	Non-preferred	34.74315693	NaN	0.768592403
8	M	L	17	14-Sep-2018_133416	9.95	0.779220779	0.85	3	6.1	Social	2	8.2.Social	3.603514186	0.111262219	0.279281555	1.107059081	0.063526015	0.116107781	0.826117312	0.129735384	6.15	0	0	0	6.15	0	9.95	0.244778043	0.497709161	5.538783791	19.43019445	0.681818799	1.783029642	Non-preferred	28.51663438	NaN	0.565
8	M	L	18	14-Sep-2018_172947	50.2	0.41091954	10.25	7.15	32.8	Social	2	8.2.Social	5.025088449	0.097369413	0.20705018	4.887944512	0.132283077	0.107117967	2.21113397	0.165303044	24.75	2.6	0.05	2.25	29.65	0	50.2	0.132981816	0.701244389	3.800769707	15.1128834	0.498952655	1.27732705	Non-preferred	40.17834387	NaN	0.31641791
8	M	L	19	15-Sep-2018_114411	120.15	0.53638814	17.2	19.9	83.05	Social	2	8.2.Social	4.409760154	0.063722338	0.159309632	7.656238933	0.095248848	0.099633301	1.615147526	0.136911215	76.5	0	0	0	76.5	0.35	119.8	0.062772805	0.862593169	3.74268185	17.89595359	0.378789393	1.077216682	Non-preferred	49.42294801	NaN	0.56530782
8	M	L	20	15-Sep-2018_154840	1800	0.297403619	44.65	18.9	1716.25	Social	2	8.2.Social	2.636862965	0.025565402	0.181118764	45.50130168	0.203328483	0.08580552	2.625468757	0.192848654	81.15	1344.8	8.7	11.65	1446.3	1393.55	386.25	0.592588813	0.605592735	0.723925186	6.362994793	0.154678069	0.942844047	Non-preferred	34.69790781	0	0.020619715
9	F	R	1	05-Sep-2018_133029	110.45	0.727140784	25.05	9.4	76	Social	2	9.2.Social	4.336660101	0.037581944	0.067974205	4.15092571	0.098861261	0.123529456	1.275359937	0.149551166	76.85	7.55	0	1.4	85.8	0	110.45	-0.117310498	-0.644599552	2.734899104	12.09603286	0.202662659	0.497825155	Preferred	36.93283378	1	0.576470588
9	F	R	2	05-Sep-2018_181946	21.1	0.9	3.15	0.35	17.6	Social	2	9.2.Social	3.658177445	0.041284883	0.076506673	0.87111103	0.07720954	0.102595173	0.936930927	0.127555174	12.1	0	0	0	12.1	0	21.1	0.012008591	-0.892830781	2.716872059	13.40625075	0.215476025	0.575021683	Preferred	51.15543559	NaN	0.777777778
9	F	R	3	06-Sep-2018_124337	37.6	0.781954887	5.2	1.45	30.95	Social	2	9.2.Social	4.932021378	0.043917431	0.092093739	1.651295419	0.10297033	0.125602635	1.087006812	0.163913081	11.65	0	0	0	11.65	0	37.6	-0.180200318	-0.46686653	2.432118952	12.18587247	0.190288558	0.556755775	Preferred	26.74948176	NaN	0.597609562
9	F	R	4	06-Sep-2018_171433	5.95	0	0	0.35	5.55	Social	2	9.2.Social	2.858366622	0.044641877	0.074929964	0.263387073	0.065354823	0.135658819	0.666638763	0.144280498	1.45	0	0	0	1.45	0	5.9	-0.442743784	0.107502909	1.227173233	5.673704331	0.158506688	0.398687641	Preferred	6.159462979	NaN	0.420168067
9	F	R	5	07-Sep-2018_132721	6.6	1	2.3	0	4.3	Social	2	9.2.Social	3.381209995	0.048786454	0.137488942	0.321990595	0.073532574	0.131274596	0.608758189	0.14677613	3.45	0	0	0	3.45	0	6.6	-1.045367384	0.519751601	2.318155653	10.01132306	0.207329379	0.608547513	Preferred	29.77957313	NaN	0.593984962
9	F	R	6	07-Sep-2018_173204	19.2	1	1.8	0	17.4	Social	2	9.2.Social	4.59280168	0.049557697	0.096012094	0.951507776	0.140766498	0.159329684	0.986188878	0.207159556	3.35	0	0	0	3.35	0	19.2	0.180985435	-0.643579778	1.566993251	7.312570887	0.177997171	0.461329755	Preferred	36.87440504	NaN	0.618181818
9	F	R	7	08-Sep-2018_131633	134.2	0.307210031	4.9	11.05	118.25	Social	2	9.2.Social	5.75007285	0.032994952	0.061912374	4.427922625	0.144554161	0.159627228	1.272405611	0.205239248	32.3	4.2	1.1	6.55	44.15	2.5	131.7	-0.098869157	-0.418585524	1.726830632	8.426150868	0.141371968	0.391097269	Preferred	23.98318389	NaN	0.376536313
9	F	R	8	08-Sep-2018_174419	42.1	1	2.15	0	39.95	Social	2	9.2.Social	5.285403868	0.040606853	0.075029498	1.709548497	0.178343433	0.202352117	0.885713829	0.251864387	4.95	0.75	0.55	0.35	6.6	0	42.1	-0.027639027	-0.364970606	1.527154012	7.145856152	0.185090648	0.456765921	Preferred	20.91127537	NaN	0.507710557
9	F	R	9	09-Sep-2018_124604	21.25	0.747474747	3.7	1.25	16.3	Social	2	9.2.Social	4.461742417	0.04157409	0.106071999	0.883449418	0.123798776	0.166950995	1.004657101	0.196775191	7	0.7	0	0	7.7	0.5	20.75	-0.521211631	0.169948278	2.117450463	10.61817615	0.179100317	0.502765483	Preferred	9.737319058	NaN	0.478873239
9	F	R	10	09-Sep-2018_171501	68.9	0.865497076	7.4	1.15	60.35	Social	2	9.2.Social	4.962382086	0.033227701	0.070291903	2.289388569	0.103395838	0.135778777	0.999468526	0.167586951	20.3	6.25	0	0.3	26.85	3.05	65.85	-0.132686598	-0.331595443	1.978673497	9.623392273	0.157405704	0.478198014	Preferred	18.9990194	NaN	0.519216824
9	F	R	11	11-Sep-2018_140214	132.65	0.260960334	6.25	17.7	108.7	Social	2	9.2.Social	5.707811618	0.038587911	0.075999399	5.118686333	0.154652444	0.138841413	1.724086375	0.197097368	49.3	2.8	3.4	5.6	61.1	4.1	128.55	-0.029634571	-0.719070379	2.265303508	11.43818603	0.174302558	0.518184958	Preferred	41.19969788	NaN	0.381311228
9	F	R	12	11-Sep-2018_183827	100.65	0.713178295	18.4	7.4	74.85	Social	2	9.2.Social	5.513865645	0.030135862	0.059327817	3.033174514	0.127770417	0.142051267	1.269162185	0.186271238	36.15	1.5	0	1.4	39.05	4.35	96.3	0.011737417	-0.539655179	1.978513469	8.836615515	0.136096122	0.373491849	Preferred	30.91996413	NaN	0.446871897
9	F	R	13	12-Sep-2018_131502	79.8	0.98245614	5.6	0.1	74.1	Social	2	9.2.Social	5.869399948	0.038411059	0.069934087	3.065202487	0.152667425	0.173144939	0.961110476	0.221815269	8.2	2.75	0.8	0	11.75	0	79.8	-0.094092759	-0.334738351	1.839032392	8.225579799	0.155975573	0.419538888	Preferred	19.17909477	NaN	0.568566061
9	F	R	14	12-Sep-2018_170331	26.55	0.411290323	2.55	3.65	20.35	Social	2	9.2.Social	4.682875086	0.032767552	0.054470489	0.869978499	0.126846925	0.111627258	1.640877305	0.168881432	10	0	0	0	10	0	26.55	-0.190539908	-0.670033589	2.000207999	8.52828698	0.133553814	0.339812488	Preferred	38.39009679	NaN	0.571428571
9	F	R	15	13-Sep-2018_150234	151.2	0.34519573	14.55	27.6	109.05	Social	2	9.2.Social	5.294660046	0.030447446	0.060124215	4.603653798	0.11996184	0.126676204	1.929646257	0.170114219	69.05	6.95	0.6	0.5	77.1	14.7	136.5	0.017542914	-0.689377414	2.119530315	9.384691856	0.150507166	0.380374169	Preferred	39.49841632	NaN	0.420826446
9	F	R	16	13-Sep-2018_190859	188.8	0.418862691	15.1	20.95	152.75	Social	2	9.2.Social	5.996167443	0.03339132	0.065031888	6.304281134	0.150129628	0.142142855	1.583508899	0.197509919	61	6.6	3.95	11.4	82.95	6.6	182.2	-0.019670364	-0.667378201	1.900948124	8.164722633	0.162219494	0.416107873	Preferred	38.23795425	NaN	0.448504104
9	F	R	17	14-Sep-2018_135101	204.25	0.271172638	16.65	44.75	142.85	Social	2	9.2.Social	5.669429991	0.034663084	0.067662031	7.079934975	0.150649576	0.123341112	2.292836417	0.18548301	90.4	10.6	6.35	6.55	113.9	8.35	195.9	-0.027352449	-0.803907154	2.012204735	9.136401407	0.152453888	0.410987738	Preferred	46.06048706	NaN	0.462799804
9	F	R	18	14-Sep-2018_174613	136.15	0.548780488	11.25	9.25	115.65	Social	2	9.2.Social	5.872434506	0.035873279	0.063651117	4.88414688	0.157580444	0.149981587	1.457342098	0.20725859	30.1	3.85	2.1	9.75	45.8	0.45	135.7	0.00832456	-0.619703368	1.814803103	8.239321983	0.151328343	0.399112177	Preferred	35.50638751	NaN	0.307268722
9	F	R	19	15-Sep-2018_120132	324.65	0.537037037	18.85	16.25	289.55	Social	2	9.2.Social	6.215660244	0.035016709	0.070691299	11.36817468	0.171196237	0.18833546	1.204302815	0.23750371	53.25	38.55	12.55	23.7	128.05	6.9	317.75	-0.017451145	-0.292862169	2.377438066	10.13450625	0.175711534	0.453894924	Preferred	16.77976625	NaN	0.286264244
9	F	R	20	15-Sep-2018_164756	90.9	0.381481481	5.15	8.35	77.4	Social	2	9.2.Social	5.578720346	0.033426768	0.059167526	3.038493251	0.162216443	0.13831525	1.698984924	0.203777052	23.5	0	2.65	4.1	30.25	0.45	90.45	-0.073030433	-0.732954148	2.123213472	9.355427217	0.163366717	0.418937327	Preferred	41.99517926	0	0.458493678
