# Supplementary material for: A Comparison of Individual Learning and Social Learning in Zebrafish Through an Ethorobotics Approach
Source: Front Robot AI. 2019 Aug 14;6:71. doi: 10.3389/frobt.2019.00071 (PMC7805697; doi:10.3389/frobt.2019.00071)
Supplement: Supplementary file 2 [file Data_Sheet_2.zip › Data and Codes/YangEtAl-ZebrafishLearning.org]

#+TITLE: Supplementary Information for "A comparison of individual learning and observational learning in zebrafish through an ethorobotics approach"
#+AUTHOR: Yanpeng Yang,^{1,2} Romain J. G. Clément,^{2} Stefano Ghirlanda,^{3,4,5} Maurizio Porfiri^{2,6,*}
#+DATE: 
#+OPTIONS: toc:nil ':t
#+PROPERTY: header-args:R :session *R* :colnames no :exports none :tangle YangEtAl-ZebrafishLearning.R :eval no-export
#+LATEX_CLASS_OPTIONS: [12pt,letterpaper]
#+LATEX_HEADER: \usepackage[T1]{fontenc}
#+LATEX_HEADER: \usepackage[capitalize]{cleveref}
#+LATEX_HEADER: \usepackage{natbib}
#+LATEX_HEADER: \usepackage[margin=1in]{geometry}
#+LATEX_HEADER: \usepackage{array,xspace}
#+LATEX_HEADER: \usepackage[x11names,pdftex]{xcolor}
#+LATEX_HEADER: \usepackage[compact]{titlesec}
#+LATEX_HEADER: \usepackage{booktabs}
#+LATEX_HEADER: \usepackage{caption}
#+LATEX_HEADER: \usepackage[shrink=30,stretch=0]{microtype}
#+LATEX_HEADER: \newcommand{\cites}[1]{\citeauthor{#1}'s (\citeyear{#1})}
#+LATEX_HEADER: \usepackage{url}
#+LATEX_HEADER: \urlstyle{rm}

#+BEGIN_EXPORT latex
\noindent
\textsuperscript{1} Key Laboratory of Mechanism Theory and Equipment Design of Ministry of Education, School of Mechanical Engineering, Tianjin University, 135 Yaguan Road, Tianjin 300354, China \\
\textsuperscript{2} Department of Mechanical and Aerospace Engineering, New York University, Tandon School of Engineering, 6 MetroTech Center, Brooklyn, NY 11201, USA \\
\textsuperscript{3} Department of Psychology, Brooklyn College, 2900 Bedford Ave, Brooklyn, NY 11215, USA \\
\textsuperscript{4} Centre for the Study of Cultural Evolution, Stockhol University, Stockholm, Sweden\\
\textsuperscript{5} Departments of Psychology and Biology, CUNY Graduate Center, 365 5\textsuperscript{th} Ave, New York, NY 10016, USA
\textsuperscript{6} Department of Biomedical Engineering, New York University, Tandon School of Engineering, 6 MetroTech Center, Brooklyn, NY 11201, USA\\
\textsuperscript{*} mporfiri@nyu.edu\\
#+END_EXPORT

#+NAME: setup
#+BEGIN_SRC R :results none
library(data.table)
library(car)
library(effects)
library(ascii)
options(asciiType="org")
#+END_SRC

#+BEGIN_SRC R :exports none :results none
fig.width <- 4.5
fig.height <- 4.5
#+END_SRC

#+NAME: data-load
#+BEGIN_SRC R :results none :exports none
  test.data <- fread( "TestData.csv" )
  training.data <- fread( "TrainingData.csv" )

  ## recreate factors as CSV does not save factor information:
  test.data$Test <- factor( test.data$Test, ordered=TRUE )
  test.data$CorrectDoorLocation <- as.factor( test.data$CorrectDoorLocation )
  test.data$Condition <- as.factor( test.data$Condition )

  training.data$CorrectDoorLocation <- as.factor( training.data$CorrectDoorLocation )
  training.data$Condition <- as.factor( training.data$Condition )
#+END_SRC

\vspace{1cm}

* Introduction

This document replicates the analyses in the companion paper, and
includes further analysis of zebrafish behavior. Cref:sec:data
provides an orientation to the data fields in files \url{TestData.csv}
and \url{TrainingData.csv}, which contain all data analyzed in the
companion paper and below. Sections ref:sec:test-PI to
ref:sec:training-heading reproduce the analysis in the companion
paper, with some additional details. Later sections show ANOVA tables
for other behavioral measures, according to the independent variables
of condition (social or individual training), correct door location
(preferred or non-preferred), and test/trial number.

All ANOVAs refer to linear mixed models with subject as a random
factor; $p$ values have been computed with the ~Anova~ function of the
~car~ package within the R statistical environment (see main paper for
references).

* Contents of data package

- TestData.csv: :: Data collected during test trials.
- TrainingData.csv: :: Data collected during training trials.
- YangEtAl-ZebrafishLearning.pdf: :: This file.
- Other PDF files: :: Figure files generated by data analysis code.
- YangEtAl-ZebrafishLearning.org: :: Emacs Org-mode source code for the analysis and for this file citet:Schulte2012,Dominik2010
- YangEtAl-ZebrafishLearning.R: :: R code for data analysis, extracted from \url{YangEtAl-ZebrafishLearning.org}.

* Data description

label:sec:data The columns in ~TestData.csv~ and ~TrainingData.csv~
describe test and training conditions and results. Column meaning is
described in the following table.

#+NAME: data-description
#+BEGIN_SRC R :exports results :results output raw
  data.desc <- c(
      "Subject Id within a batch",
      "Subject sex",
      "Side of the correct door (from the point of view of an observer facing the subject)",
      "Trial or test number",
      "Time and date of experiment",
      "Time at which door opening was triggered",
      "Preference Index",
      "Time spent in a 6x6 cm region in front of the right door (from the point of view of an observer facing the subject)",
      "Time spent in proximity of the left door",
      "Time spent elsewhere, until the subject triggers the door or the trial ends",
      "Experimental condition (social or individual training)",
      "Experimental batch (1 or 2)",
      "Subject Id unique to the whole data set",
      "Entropy of the trajectory",
      "Average speed",
      "Average peak speed across all test or training trials",
      "Distance traveled",
      "Average distance to the correct door",
      "Average distance to the wrong door",
      "Average ratio of the distances to the correct and wrong door",
      "Average distance from the final resting point of the robotic replica",
      "Time spent in proximity of wall 1",
      "Time spent in proximity of wall 2",
      "Time spent in proximity of wall 3",
      "Time spent in proximity of wall 4",
      "Time spent in proximity of any wall",
      "Time spent moving more slowly than 2\\,cm/s",
      "Time spent moving faster than 2\\,cm/s",
      "Average subject's heading angle (0 represents heading toward the middle point of the partition housing conspecifics)",
      "Average angle between subject heading and the direction from the subject's centroid to the correct door",
      "Peak turning rate",
      "Average peak turning rate across test or training trials",
      "Average peak acceleration across test or training trials",
      "Average acceleration across test or training trials",
      "Location of the correct door in the frame of reference of the experimental room",
      "Absolute value of AveHeadingDoorAngle, transformed from radians to  degrees"
  )

  data.desc.labels <- names(training.data)
  data.desc.labels[4] <- "Trial/Test"

  dt <- data.table( cbind( data.desc.labels, data.desc ) )
  names(dt) <- c( "Column name", "Description" )

  ascii( dt )
#+END_SRC

#+ATTR_LATEX: :environment longtable :align [lp{.65\textwidth}]
#+CAPTION: Description of data columns.
#+RESULTS: data-description
|    | Column name         | Description                                                                                                                 |
|----+---------------------+-----------------------------------------------------------------------------------------------------------------------------|
|  1 | FishId              | Subject Id within a batch                                                                                                   |
|  2 | Sex                 | Subject sex                                                                                                                 |
|  3 | CorrectSide         | Side of correct door from the point of view of the subject                                                                  |
|  4 | Trial/Test          | Trial or test number                                                                                                        |
|  5 | Time                | Time and date of experiment                                                                                                 |
|  6 | TrigTime            | Time at which door opening was triggered                                                                                    |
|  7 | PI                  | Preference Index                                                                                                            |
|  8 | TimeR               | Time spent in a 6$\times$6\,cm region in front of the right door (from the point of view of an observer facing the subject) |
|  9 | TimeL               | Time spent in proximity of the left door                                                                                    |
| 10 | TimeRest            | Time spent elsewhere, until the subject triggers the door or the trial ends                                                 |
| 11 | Condition           | Experimental condition (social or individual training)                                                                      |
| 12 | Batch               | Experimental batch (1 or 2)                                                                                                 |
| 13 | GlobalId            | Subject Id unique to the whole data set                                                                                     |
| 14 | Entropy             | Entropy of the trajectory                                                                                                   |
| 15 | AveSpeed            | Average speed                                                                                                               |
| 16 | AvePeakSpeed        | Average peak speed across all test or training trials                                                                       |
| 17 | AveTravel           | Distance traveled                                                                                                           |
| 18 | AveCorrDoorDistance | Average distance to the correct door                                                                                        |
| 19 | AveWronDoorDistance | Average distance to the wrong door                                                                                          |
| 20 | AveDoorDisRatio     | Ratio of distances to the correct and wrong door                                                                            |
| 21 | AveRobotDistance    | Average distance from the final resting point of the robotic replica                                                        |
| 22 | WallTime1           | Time spent in proximity of wall 1                                                                                           |
| 23 | WallTime2           | Time spent in proximity of wall 2                                                                                           |
| 24 | WallTime3           | Time spent in proximity of wall 3                                                                                           |
| 25 | WallTime4           | Time spent in proximity of wall 4                                                                                           |
| 26 | WallTimeAll         | Time spent in proximity of any wall                                                                                         |
| 27 | FreezingTime        | Time spent moving more slowly than 2\,cm/s                                                                                  |
| 28 | MovingTime          | ASK YANPENG                                                                                                                 |
| 29 | AveHeading          | Average subject's heading angle (0 represents heading toward the middle point of the partition housing conspecifics)        |
| 30 | AveHeadingDoorAngle | Average angle between subject heading and the direction from the subject's centroid to the correct door                     |
| 31 | AveAngularSpeed     | Peak turn rate                                                                                                              |
| 32 | AvePeakAngSpeed     | ASK YANPENG                                                                                                                 |
| 33 | AveAcceleration     | Average peak acceleration across test or training trials                                                                    |
| 34 | AvePeakAcceler      | Average acceleration across test or training trials                                                                         |
| 35 | CorrectDoorLocation        | Location of the correct door in the frame of reference of the experimental room                                             |
| 36 | Heading             | Absolute value of AveHeadingDoorAngle, transformed from radians to  degrees                                                 |

* Preference Index at test

label:sec:test-PI ANOVA of Preference Index shows improvement across
tests, but independent of social or individual training
(cref:fig:test-PI-Condition), and primarily limited to the preferred
door location (cref:fig:test-PI-Side).

#+NAME: test-anova
#+BEGIN_SRC R :exports results :results output raw
  lm.test.PI <- lmer(
      PI ~ Condition * CorrectDoorLocation * Test + (1|FishId),
      test.data
  )
  ascii( Anova(lm.test.PI), format=c("f","d","f"), digits=c(2,1,3) )
#+END_SRC

#+ATTR_LATEX: :booktabs t
#+CAPTION: ANOVA of Preference Index. \label{tab:anova-test-PI}
#+RESULTS: test-anova
|                                    | Chisq | Df | Pr(>Chisq) |
|------------------------------------+-------+----+------------|
| Condition                          | 0.82  | 1  | 0.364      |
| CorrectDoorLocation                | 1.44  | 1  | 0.230      |
| Test                               | 10.44 | 2  | *0.005*    |
| Condition:CorrectDoorLocation      | 0.91  | 1  | 0.339      |
| Condition:Test                     | 2.10  | 2  | 0.350      |
| CorrectDoorLocation:Test           | 12.89 | 2  | *0.002*    |
| Condition:CorrectDoorLocation:Test | 1.56  | 2  | 0.459      |

#+BEGIN_SRC R :results none :exports none
  pdf( "Test-PI-Condition.pdf", height=fig.height, width=fig.width )
  plot(
      effect( "Condition:Test", lm.test.PI ),
      multiline=TRUE,
      colors=c(1,2),
      symbols=c(16,17),
      confint=list(style="lines"),
      main=NULL,
      ylab="Preference Index",
      ylim=c(0,1),
  )
  dev.off()
#+END_SRC

#+ATTR_LATEX: :width .5\textwidth
#+CAPTION: Preference Index at test: non-significant difference of social vs. individual training. Bars are 95% confidence intervals. label:fig:test-PI-Condition
[[./Test-PI-Condition.pdf]]

#+BEGIN_SRC R :results none :exports none
  pdf( "Test-PI-Side.pdf", height=fig.height, width=fig.width )
  plot(
      effect( "CorrectDoorLocation:Test", lm.test.PI ),
      multiline=TRUE,
      main=NULL,
      colors=c(1,2),
      symbols=c(16,17),
      confint=list(style="bars"),
      ylab="Preference Index",
      ylim=c(0,1)
  )
  dev.off()
#+END_SRC

#+ATTR_LATEX: :width .5\textwidth
#+CAPTION: Preference Index: Significant interaction between correct door location and test. Bars are 95% confidence intervals. label:fig:test-PI-Side
[[./Test-PI-Side.pdf]]

** Variability 

Levene's test shows no significant difference in variability of
Preference Index in the subject groups defined by different levels of
independent variables in the ANOVA in cref:tab:anova-test-PI:

#+BEGIN_SRC R :exports results :results output
with( test.data, leveneTest( PI ~ Test*Condition*CorrectDoorLocation ) )
#+END_SRC

#+RESULTS:
: Levene's Test for Homogeneity of Variance (center = median)
:       Df F value Pr(>F)
: group 11  1.1343 0.3437
:       96

* Heading at test

ANOVA of heading direction at test shows the same pattern as Preference Index (cref:tab:anova-test-heading, cref:fig:test-Heading-Condition, cref:fig:test-Heading-Side).  

#+NAME: test-anova-heading
#+BEGIN_SRC R :exports results :results output raw
  lm.test.Heading <- lmer(
  Heading ~ Condition * CorrectDoorLocation * Test + (1|FishId),
      test.data
  )
  ascii( Anova(lm.test.Heading), format=c("f","d","f"), digits=c(2,1,3) )
#+END_SRC

#+ATTR_LATEX: :booktabs t
#+CAPTION: ANOVA of heading direction. label:tab:anova-test-heading
#+RESULTS: test-anova-heading
|                                    | Chisq | Df | Pr(>Chisq) |
|------------------------------------+-------+----+------------|
| Condition                          |  1.55 |  1 |      0.213 |
| CorrectDoorLocation                |  0.39 |  1 |      0.535 |
| Test                               | 14.30 |  2 |    *0.001* |
| Condition:CorrectDoorLocation      |  8.02 |  1 |    *0.005* |
| Condition:Test                     |  0.05 |  2 |      0.975 |
| CorrectDoorLocation:Test           |  8.45 |  2 |    *0.015* |
| Condition:CorrectDoorLocation:Test |  0.07 |  2 |      0.964 |

#+BEGIN_SRC R :results none :exports none
  pdf( "Test-Heading-Condition.pdf", height=fig.height, width=fig.width )
  plot(
      effect( "Condition:Test", lm.test.Heading ),
      multiline=TRUE,
      colors=c(1,2),
      symbols=c(16,17),
      confint=list(style="bars"),
      main=NULL,
      ylim=c(0,60),
      ylab=expression("Heading (degree)" ) 
  )
  dev.off()
#+END_SRC

#+ATTR_LATEX: :width .5\textwidth 
#+CAPTION: Heading direction at test, showing non-significant difference between social and individual training. Bars are 95% confidence intervals. label:fig:test-Heading-Condition
[[./Test-Heading-Condition.pdf]]

#+BEGIN_SRC R :results none :exports none
  pdf( "Test-Heading-Side.pdf", height=fig.height, width=fig.width )
  plot(
      effect( "CorrectDoorLocation:Test", lm.test.Heading ),
      multiline=TRUE,
      colors=c(1,2),
      symbols=c(16,17),
      confint=list(style="bars"),
      main=NULL,
      ylab="Heading (degree)"
  )
  dev.off()
#+END_SRC

#+ATTR_LATEX: :width .5\textwidth
#+CAPTION: Heading direction at test: significant interaction between test and location of the correct door. Bars are 95% confidence intervals. label:fig:test-Heading-Side
[[./Test-Heading-Side.pdf]]

** Variability

Levene's test shows no difference in variability in heading direction
in the ANOVA in cref:tab:anova-test-heading:

#+BEGIN_SRC R :exports results :results output
with( test.data, leveneTest( Heading ~ Test * Condition * CorrectDoorLocation ) )
#+END_SRC

#+RESULTS:
: Levene's Test for Homogeneity of Variance (center = median)
:       Df F value Pr(>F)
: group 11  0.3167 0.9806
:       96

* Door triggering time during training

ANOVA of door triggering time during training shows a significant
effect of correct door location but no effect of training condition
(social or individual) or trial number (cref:fig:training-PI).

#+NAME: training-anova-TrigTime
#+BEGIN_SRC R :results output raw :exports results
  lm.train.TrigTime <- lmer(
      TrigTime ~ Condition * Trial * CorrectDoorLocation + (1|FishId),
      training.data
  )
  ascii( Anova(lm.train.TrigTime), format=c("f","d","f"), digits=c(2,1,3) )
#+END_SRC

#+ATTR_LATEX: :booktabs t
#+CAPTION: ANOVA of door triggering time. label:tab:anova-test-heading
#+RESULTS: training-anova-TrigTime
|                                     | Chisq | Df | Pr(>Chisq) |
|-------------------------------------+-------+----+------------|
| Condition                           |  1.65 |  1 |      0.199 |
| Trial                               |  0.68 |  1 |      0.411 |
| CorrectDoorLocation                 |  8.88 |  1 |    *0.003* |
| Condition:Trial                     |  0.06 |  1 |      0.799 |
| Condition:CorrectDoorLocation       |  0.09 |  1 |      0.762 |
| Trial:CorrectDoorLocation           |  2.82 |  1 |      0.093 |
| Condition:Trial:CorrectDoorLocation |  0.22 |  1 |      0.638 |


#+BEGIN_SRC R :results none :exports results
  mean.train.TrigTime <-
      training.data[,
		    mean(TrigTime),
		    by=.(Condition,CorrectDoorLocation,Trial)
		    ]

  se.train.TrigTime <-
      training.data[,
		    sd(TrigTime) / sqrt(.N),
		    by=.(Condition,CorrectDoorLocation,Trial)
		    ]

  xstep <- .125
  for( s in c("Preferred","Non-preferred") ) {
      pdf( paste0("Training-TrigTime-",s,".pdf"), height=fig.height, width=fig.width )
      par( las=1 )
      x <- 1:20 - xstep
      y <- mean.train.TrigTime[ Condition=="Individual" & CorrectDoorLocation==s, V1 ]
      se <- se.train.TrigTime[ Condition=="Individual" & CorrectDoorLocation==s, V1 ]
      plot(
	  x,
	  y, 
	  ylab="Door Triggering Time (s)",
	  xlab="Trial",
	  type="p",
	  col=rgb(0,0,0,.3),
	  cex=0.8,
	  pch=16,
	  xlim=c(1,20),
	  lwd=2
      )
      segments( x, y-se, x, y+se, col=rgb(0,0,0,.3) ) 
      abline( lm( y ~ x ), lwd=2, col=1 )
      x <- 1:20 + xstep
      y <- mean.train.TrigTime[ Condition=="Social" & CorrectDoorLocation==s, V1 ]
      se <- se.train.TrigTime[ Condition=="Social" & CorrectDoorLocation==s, V1 ]
      points( x, y, col=rgb(1,0,0,0.3), lwd=2, pch=16, cex=0.8 )
      segments( x, y-se, x, y+se, col=rgb(1,0,0,.3) )
      abline( lm( y ~ x ), lwd=2, col=2 )
      axis(1,1)
      abline( h=0.5, lty=3 )
      legend( "bottomright", legend=c("Individual", "Social"),
	     lty=1, lwd=2, col=c(1,2), bty="n" )
      dev.off()
  }
#+END_SRC

#+BEGIN_EXPORT latex
\begin{figure}
\centering
\includegraphics[width=.45\textwidth]{Training-TrigTime-Preferred.pdf}
\includegraphics[width=.45\textwidth]{Training-TrigTime-Non-preferred.pdf}
\caption{Changes in door triggering time with training, when the correct door is in the preferred location (left panel) or the non-preferred location (right-panel). Bars are standard errors. \label{fig:training-TrigTime}}
\end{figure}
#+END_EXPORT

** Variability 

Levene's test suggests a difference in variability of door triggering
time in the subject groups defined by the condition and door location
independent variables in the ANOVA in cref:tab:anova-test-PI:

#+BEGIN_SRC R :exports results :results output
with( training.data, leveneTest( TrigTime ~ Condition * CorrectDoorLocation ) )
#+END_SRC

#+RESULTS:
: Levene's Test for Homogeneity of Variance (center = median)
:        Df F value  Pr(>F)  
: group   3  3.5393 0.01444 *
:       716                  
: ---
: Signif. codes:  0 ‘***’ 0.001 ‘**’ 0.01 ‘*’ 0.05 ‘.’ 0.1 ‘ ’ 1

The difference lies primarily in higher variability when the door is
in the preferred versus the non-preferred location
(cref:fig:training-TrigTimeVar):

#+BEGIN_SRC R :exports results :results output
training.PI.var <- training.data[, var(TrigTime), by=.(Condition,CorrectDoorLocation)]
setnames( training.PI.var, "V1", "var(TrigTime)" ) 
training.PI.var
#+END_SRC

#+RESULTS:
:     Condition CorrectDoorLocation var(TrigTime)
: 1: Individual       Non-preferred     145305.97
: 2: Individual           Preferred      54733.68
: 3:     Social       Non-preferred      90466.95
: 4:     Social           Preferred      24932.90

#+BEGIN_SRC R :results none :exports results
  xstep <- .125
  for( s in c("Preferred","Non-preferred") ) {
      pdf( paste0("Training-TrigTimeVar-",s,".pdf"), height=fig.height, width=fig.width )
      par( las=1 )
      x <- 1:20 - xstep
      y <- se.train.PI[ Condition=="Individual" & CorrectDoorLocation==s, V1 ]
      plot(
	  x,
	  y, 
	  ylab="SD(Triggering time)",
	  xlab="Trial",
	  type="l",
	  col=1,
	  xlim=c(1,20),
	  ylim=c(0,0.15),
	  lwd=2
      )
      x <- 1:20 + xstep
      y <- se.train.PI[ Condition=="Social" & CorrectDoorLocation==s, V1 ]
      lines( x, y, col=2, lwd=2 )
      axis(1,1)
      abline( h=0.5, lty=3 )
      legend( "bottomright", legend=c("Individual", "Social"),
	     lty=1, lwd=2, col=c(1,2), bty="n" )
      dev.off()
  }
#+END_SRC

#+BEGIN_EXPORT latex
\begin{figure}
\centering
\includegraphics[width=.45\textwidth]{Training-TrigTimeVar-Preferred.pdf}
\includegraphics[width=.45\textwidth]{Training-TrigTimeVar-Non-preferred.pdf}
\caption{Standard deviation of triggering time through training, when the correct door is in the preferred location (left panel) or the non-preferred location (right-panel).\label{fig:training-TrigTimeVar}}
\end{figure}
#+END_EXPORT

* Preference Index during training

ANOVA of Preference Index shows an effect of location of the correct
door, an effect of trials due to increasing preference, and an
interaction between door location and condition.

#+NAME: training-anova-PI
#+BEGIN_SRC R :results output raw :exports results
  lm.train.PI <- lmer(
      PI ~ Condition * Trial * CorrectDoorLocation + (1|FishId),
      training.data
  )
  ascii( Anova(lm.train.PI), format=c("f","d","f"), digits=c(2,1,3) )
#+END_SRC

#+ATTR_LATEX: :booktabs t
#+CAPTION: ANOVA of Preference Index during training.
#+RESULTS: training-anova-PI
|                                     | Chisq | Df |   Pr(>Chisq) |
|-------------------------------------+-------+----+--------------|
| Condition                           |  3.22 |  1 |        0.073 |
| Trial                               |  6.09 |  1 |      *0.014* |
| CorrectDoorLocation                 | 33.09 |  1 | *\(<\)0.001* |
| Condition:Trial                     |  0.68 |  1 |        0.408 |
| Condition:CorrectDoorLocation       |  6.45 |  1 |      *0.011* |
| Trial:CorrectDoorLocation           |  0.46 |  1 |        0.496 |
| Condition:Trial:CorrectDoorLocation |  0.02 |  1 |        0.885 |

#+BEGIN_SRC R :results none :exports results
  mean.train.PI <-
      training.data[,
		    mean(PI),
		    by=.(Condition,CorrectDoorLocation,Trial)
		    ]

  se.train.PI <-
      training.data[,
		    sd(PI) / sqrt(.N),
		    by=.(Condition,CorrectDoorLocation,Trial)
		    ]

  xstep <- .125
  for( s in c("Preferred","Non-preferred") ) {
      pdf( paste0("Training-PI-",s,".pdf"), height=fig.height, width=fig.width )
      par( las=1 )
      x <- 1:20 - xstep
      y <- mean.train.PI[ Condition=="Individual" & CorrectDoorLocation==s, V1 ]
      se <- se.train.PI[ Condition=="Individual" & CorrectDoorLocation==s, V1 ]
      plot(
	  x,
	  y, 
	  ylab="Preference Index",
	  xlab="Trial",
	  type="p",
	  col=rgb(0,0,0,.3),
	  cex=0.8,
	  pch=16,
	  xlim=c(1,20),
	  ylim=c(0,1),
	  lwd=2
      )
      segments( x, y-se, x, y+se, col=rgb(0,0,0,.3) ) 
      abline( lm( y ~ x ), lwd=2, col=1 )
      x <- 1:20 + xstep
      y <- mean.train.PI[ Condition=="Social" & CorrectDoorLocation==s, V1 ]
      se <- se.train.PI[ Condition=="Social" & CorrectDoorLocation==s, V1 ]
      points( x, y, col=rgb(1,0,0,0.3), lwd=2, pch=16, cex=0.8 )
      segments( x, y-se, x, y+se, col=rgb(1,0,0,.3) )
      abline( lm( y ~ x ), lwd=2, col=2 )
      axis(1,1)
      abline( h=0.5, lty=3 )
      legend( "bottomright", legend=c("Individual", "Social"),
	     lty=1, lwd=2, col=c(1,2), bty="n" )
      dev.off()
  }
#+END_SRC

Visualization of the data shows that social training results in a
smaller preference than individual training, although the difference
in not significant (cref:fig:training-PI).

#+BEGIN_EXPORT latex
\begin{figure}
\centering
\includegraphics[width=.45\textwidth]{Training-PI-Preferred.pdf}
\includegraphics[width=.45\textwidth]{Training-PI-Non-preferred.pdf}
\caption{Changes in Preference Index with training, when the correct door is in the preferred location (left panel) or the non-preferred location (right-panel).\label{fig:training-PI}}
\end{figure}
#+END_EXPORT

* Heading during training

label:sec:training-heading ANOVA of heading during training shows a
significant improvement over trials, a significant effect of correct
door location, and an interaction between condition and correct door
location (cref:tab:heading-training, cref:fig:training-Heading). The
latter signifies that social training was better than individual
training when the door was on the preferred side, and worse when the
door was on the non-preferred side.

#+NAME: training-anova-Heading
#+BEGIN_SRC R :results output raw :exports results
  lm.train.Heading <- lmer(
      Heading ~ Condition * Trial * CorrectDoorLocation + (1|FishId),
      training.data
  )
  ascii( Anova(lm.train.Heading), format=c("f","d","f"), digits=c(2,1,3) )
#+END_SRC

#+ATTR_LATEX: :booktabs t
#+CAPTION: ANOVA of Heading during training. label:tab:heading-training
#+RESULTS: training-anova-Heading
|                                     | Chisq | Df |   Pr(>Chisq) |
|-------------------------------------+-------+----+--------------|
| Condition                           |  0.13 |  1 |        0.723 |
| Trial                               |  9.52 |  1 |      *0.002* |
| CorrectDoorLocation                 | 59.87 |  1 | *\(<\)0.001* |
| Condition:Trial                     |  3.19 |  1 |        0.074 |
| Condition:CorrectDoorLocation       | 14.30 |  1 | *\(<\)0.001* |
| Trial:CorrectDoorLocation           |  1.18 |  1 |        0.278 |
| Condition:Trial:CorrectDoorLocation |  1.16 |  1 |        0.281 |

#+BEGIN_SRC R :results none :exports results
  mean.train.Heading <-
      training.data[,
		    mean(Heading),
		    by=.(Condition,CorrectDoorLocation,Trial)
		    ]

  se.train.Heading <-
      training.data[,
		    sd(Heading) / sqrt(.N),
		    by=.(Condition,CorrectDoorLocation,Trial)
		    ]

  xstep <- .125
  for( s in c("Preferred","Non-preferred") ) {
      pdf( paste0("Training-Heading-",s,".pdf"), height=fig.height, width=fig.width )
      par( las=1 )
      x <- 1:20 - xstep
      y <- mean.train.Heading[ Condition=="Individual" & CorrectDoorLocation==s, V1 ]
      se <- se.train.Heading[ Condition=="Individual" & CorrectDoorLocation==s, V1 ]
      plot(
	  x,
	  y, 
	  ylab="Heading (degree)",
	  xlab="Trial",
	  type="p",
	  xlim=c(1,20),
	  ylim=c(0,60),
	  col=rgb(0,0,0,.3),
	  pch=16,
	  cex=0.8,
	  lwd=2
      )
      abline( lm( y ~ x ), lwd=2, col=1 )
      segments( x, y-se, x, y+se, col=rgb(0,0,0,.3) ) 
      x <- 1:20 + xstep
      y <- mean.train.Heading[ Condition=="Social" & CorrectDoorLocation==s, V1 ]
      se <- se.train.Heading[ Condition=="Social" & CorrectDoorLocation==s, V1 ]
      segments( x, y-se, x, y+se, col=rgb(1,0,0,.3) )
      points( x, y, col=rgb(1,0,0,.3), pch=16, cex=0.8 )
      abline( lm( y ~ x ), lwd=2, col=2 )
      axis(1,1)
      legend( "bottomright", legend=c("Individual", "Social"),
	     lty=1, lwd=2, col=c(1,2), bty="n" )
      dev.off()
  }
#+END_SRC

#+BEGIN_EXPORT latex
\begin{figure}
\centering
\includegraphics[width=.45\textwidth]{Training-Heading-Preferred.pdf}
\includegraphics[width=.45\textwidth]{Training-Heading-Non-preferred.pdf}
\caption{Changes in Heading with training, when the correct door is in the preferred location (left panel) or the non-preferred location (right-panel).\label{fig:training-Heading}}
\end{figure}
#+END_EXPORT

\clearpage

* Other variables at test

The following ANOVA tables relate the independent variables of
condition (social/individual), correct door location
(preferred/non-preferred), and test to the dependent variables listed
in cref:sec:data that were not discussed above. The results are
typically non-significant, especially for the difference between
social and individual training.

The code for the following ANOVA is generated automatically (see R
enclosed script), and non-significant interactions are not removed.

# NOTE: this code block is not evaluated automatically because
# org-mode cannot keep track of the multiple source blocks generated,
# hence it always appends instead of overwriting
#+BEGIN_SRC R :results output raw :exports results :eval no-export 
    for( var in setdiff( names(test.data)[13:35], "CorrectDoorLocation" ) ) {
	my.f <- formula(paste(var,"~ Condition * Test * CorrectDoorLocation + (1|FishId)"))
	message( "#+ATTR_LATEX: :booktabs t" )
	print( ascii( 
	    Anova( lmer( my.f, data=test.data ) ),
	    caption=paste("ANOVA of", var, "across test trials."),
	    format=c("f","d","f"),
	    digits=c(2,1,3)
	) )
	message( "" )
    }
#+END_SRC

#+RESULTS:

#+ATTR_LATEX: :booktabs t
#+CAPTION: ANOVA of Entropy across test trials.
|                                    | Chisq | Df | Pr(>Chisq) |
|------------------------------------+-------+----+------------|
| Condition                          | 0.63  | 1  | 0.429      |
| Test                               | 3.24  | 2  | 0.198      |
| CorrectDoorLocation                | 4.80  | 1  | 0.029      |
| Condition:Test                     | 1.37  | 2  | 0.504      |
| Condition:CorrectDoorLocation      | 0.62  | 1  | 0.432      |
| Test:CorrectDoorLocation           | 1.73  | 2  | 0.421      |
| Condition:Test:CorrectDoorLocation | 0.60  | 2  | 0.740      |

#+ATTR_LATEX: :booktabs t
#+CAPTION: ANOVA of AveSpeed across test trials.
|                                    | Chisq | Df | Pr(>Chisq) |
|------------------------------------+-------+----+------------|
| Condition                          | 0.62  | 1  | 0.432      |
| Test                               | 2.31  | 2  | 0.315      |
| CorrectDoorLocation                | 0.16  | 1  | 0.694      |
| Condition:Test                     | 1.04  | 2  | 0.594      |
| Condition:CorrectDoorLocation      | 0.06  | 1  | 0.807      |
| Test:CorrectDoorLocation           | 1.06  | 2  | 0.589      |
| Condition:Test:CorrectDoorLocation | 0.14  | 2  | 0.934      |

#+ATTR_LATEX: :booktabs t
#+CAPTION: ANOVA of AvePeakSpeed across test trials.
|                                    | Chisq | Df | Pr(>Chisq) |
|------------------------------------+-------+----+------------|
| Condition                          | 0.01  | 1  | 0.916      |
| Test                               | 0.17  | 2  | 0.917      |
| CorrectDoorLocation                | 0.59  | 1  | 0.444      |
| Condition:Test                     | 2.15  | 2  | 0.341      |
| Condition:CorrectDoorLocation      | 1.31  | 1  | 0.252      |
| Test:CorrectDoorLocation           | 1.35  | 2  | 0.508      |
| Condition:Test:CorrectDoorLocation | 1.02  | 2  | 0.602      |

#+ATTR_LATEX: :booktabs t
#+CAPTION: ANOVA of AveTravel across test trials.
|                                    | Chisq | Df | Pr(>Chisq) |
|------------------------------------+-------+----+------------|
| Condition                          | 0.62  | 1  | 0.430      |
| Test                               | 2.30  | 2  | 0.317      |
| CorrectDoorLocation                | 0.15  | 1  | 0.696      |
| Condition:Test                     | 1.04  | 2  | 0.593      |
| Condition:CorrectDoorLocation      | 0.06  | 1  | 0.809      |
| Test:CorrectDoorLocation           | 1.05  | 2  | 0.591      |
| Condition:Test:CorrectDoorLocation | 0.14  | 2  | 0.932      |

#+ATTR_LATEX: :booktabs t
#+CAPTION: ANOVA of AveCorrDoorDistance across test trials.
|                                    | Chisq | Df | Pr(>Chisq) |
|------------------------------------+-------+----+------------|
| Condition                          | 0.48  | 1  | 0.488      |
| Test                               | 1.09  | 2  | 0.579      |
| CorrectDoorLocation                | 0.00  | 1  | 0.989      |
| Condition:Test                     | 0.45  | 2  | 0.800      |
| Condition:CorrectDoorLocation      | 0.12  | 1  | 0.734      |
| Test:CorrectDoorLocation           | 1.20  | 2  | 0.550      |
| Condition:Test:CorrectDoorLocation | 1.84  | 2  | 0.399      |

#+ATTR_LATEX: :booktabs t
#+CAPTION: ANOVA of AveWronDoorDistance across test trials.
|                                    | Chisq | Df | Pr(>Chisq) |
|------------------------------------+-------+----+------------|
| Condition                          | 1.21  | 1  | 0.271      |
| Test                               | 16.12 | 2  | 0.000      |
| CorrectDoorLocation                | 4.40  | 1  | 0.036      |
| Condition:Test                     | 1.79  | 2  | 0.408      |
| Condition:CorrectDoorLocation      | 3.06  | 1  | 0.080      |
| Test:CorrectDoorLocation           | 10.94 | 2  | 0.004      |
| Condition:Test:CorrectDoorLocation | 2.58  | 2  | 0.276      |

#+ATTR_LATEX: :booktabs t
#+CAPTION: ANOVA of AveDoorDisRatio across test trials.
|                                    | Chisq | Df | Pr(>Chisq) |
|------------------------------------+-------+----+------------|
| Condition                          | 0.01  | 1  | 0.933      |
| Test                               | 7.34  | 2  | 0.026      |
| CorrectDoorLocation                | 1.89  | 1  | 0.169      |
| Condition:Test                     | 0.52  | 2  | 0.771      |
| Condition:CorrectDoorLocation      | 1.96  | 1  | 0.162      |
| Test:CorrectDoorLocation           | 16.56 | 2  | 0.000      |
| Condition:Test:CorrectDoorLocation | 0.50  | 2  | 0.779      |

#+ATTR_LATEX: :booktabs t
#+CAPTION: ANOVA of AveRobotDistance across test trials.
|                                    | Chisq | Df | Pr(>Chisq) |
|------------------------------------+-------+----+------------|
| Condition                          | 1.28  | 1  | 0.258      |
| Test                               | 12.55 | 2  | 0.002      |
| CorrectDoorLocation                | 1.99  | 1  | 0.159      |
| Condition:Test                     | 1.08  | 2  | 0.582      |
| Condition:CorrectDoorLocation      | 0.65  | 1  | 0.422      |
| Test:CorrectDoorLocation           | 2.30  | 2  | 0.317      |
| Condition:Test:CorrectDoorLocation | 3.05  | 2  | 0.218      |

#+ATTR_LATEX: :booktabs t
#+CAPTION: ANOVA of WallTime1 across test trials.
|                                    | Chisq | Df | Pr(>Chisq) |
|------------------------------------+-------+----+------------|
| Condition                          | 2.22  | 1  | 0.136      |
| Test                               | 22.56 | 2  | 0.000      |
| CorrectDoorLocation                | 2.86  | 1  | 0.091      |
| Condition:Test                     | 1.27  | 2  | 0.531      |
| Condition:CorrectDoorLocation      | 0.72  | 1  | 0.395      |
| Test:CorrectDoorLocation           | 0.96  | 2  | 0.618      |
| Condition:Test:CorrectDoorLocation | 1.47  | 2  | 0.479      |

#+ATTR_LATEX: :booktabs t
#+CAPTION: ANOVA of WallTime2 across test trials.
|                                    | Chisq | Df | Pr(>Chisq) |
|------------------------------------+-------+----+------------|
| Condition                          | 9.79  | 1  | 0.002      |
| Test                               | 2.59  | 2  | 0.274      |
| CorrectDoorLocation                | 0.18  | 1  | 0.667      |
| Condition:Test                     | 2.00  | 2  | 0.367      |
| Condition:CorrectDoorLocation      | 0.06  | 1  | 0.814      |
| Test:CorrectDoorLocation           | 1.46  | 2  | 0.482      |
| Condition:Test:CorrectDoorLocation | 0.93  | 2  | 0.627      |

#+ATTR_LATEX: :booktabs t
#+CAPTION: ANOVA of WallTime3 across test trials.
|                                    | Chisq | Df | Pr(>Chisq) |
|------------------------------------+-------+----+------------|
| Condition                          | 2.56  | 1  | 0.109      |
| Test                               | 2.39  | 2  | 0.303      |
| CorrectDoorLocation                | 2.24  | 1  | 0.134      |
| Condition:Test                     | 1.83  | 2  | 0.400      |
| Condition:CorrectDoorLocation      | 1.18  | 1  | 0.277      |
| Test:CorrectDoorLocation           | 2.30  | 2  | 0.317      |
| Condition:Test:CorrectDoorLocation | 3.41  | 2  | 0.182      |

#+ATTR_LATEX: :booktabs t
#+CAPTION: ANOVA of WallTime4 across test trials.
|                                    | Chisq | Df | Pr(>Chisq) |
|------------------------------------+-------+----+------------|
| Condition                          | 1.98  | 1  | 0.160      |
| Test                               | 0.83  | 2  | 0.659      |
| CorrectDoorLocation                | 1.10  | 1  | 0.294      |
| Condition:Test                     | 5.19  | 2  | 0.075      |
| Condition:CorrectDoorLocation      | 0.25  | 1  | 0.614      |
| Test:CorrectDoorLocation           | 0.75  | 2  | 0.687      |
| Condition:Test:CorrectDoorLocation | 1.26  | 2  | 0.532      |

#+ATTR_LATEX: :booktabs t
#+CAPTION: ANOVA of WallTimeAll across test trials.
|                                    | Chisq | Df | Pr(>Chisq) |
|------------------------------------+-------+----+------------|
| Condition                          | 0.12  | 1  | 0.731      |
| Test                               | 16.22 | 2  | 0.000      |
| CorrectDoorLocation                | 3.71  | 1  | 0.054      |
| Condition:Test                     | 3.21  | 2  | 0.201      |
| Condition:CorrectDoorLocation      | 0.12  | 1  | 0.725      |
| Test:CorrectDoorLocation           | 0.45  | 2  | 0.799      |
| Condition:Test:CorrectDoorLocation | 2.11  | 2  | 0.348      |

#+ATTR_LATEX: :booktabs t
#+CAPTION: ANOVA of FreezingTime across test trials.
|                                    | Chisq | Df | Pr(>Chisq) |
|------------------------------------+-------+----+------------|
| Condition                          | 0.00  | 1  | 0.957      |
| Test                               | 3.43  | 2  | 0.180      |
| CorrectDoorLocation                | 0.50  | 1  | 0.479      |
| Condition:Test                     | 0.68  | 2  | 0.711      |
| Condition:CorrectDoorLocation      | 3.58  | 1  | 0.059      |
| Test:CorrectDoorLocation           | 0.83  | 2  | 0.661      |
| Condition:Test:CorrectDoorLocation | 1.89  | 2  | 0.389      |

#+ATTR_LATEX: :booktabs t
#+CAPTION: ANOVA of MovingTime across test trials.
|                                    | Chisq | Df | Pr(>Chisq) |
|------------------------------------+-------+----+------------|
| Condition                          | 0.00  | 1  | 0.961      |
| Test                               | 3.41  | 2  | 0.182      |
| CorrectDoorLocation                | 0.51  | 1  | 0.477      |
| Condition:Test                     | 0.69  | 2  | 0.710      |
| Condition:CorrectDoorLocation      | 3.56  | 1  | 0.059      |
| Test:CorrectDoorLocation           | 0.82  | 2  | 0.664      |
| Condition:Test:CorrectDoorLocation | 1.90  | 2  | 0.386      |

#+ATTR_LATEX: :booktabs t
#+CAPTION: ANOVA of AveHeading across test trials.
|                                    | Chisq | Df | Pr(>Chisq) |
|------------------------------------+-------+----+------------|
| Condition                          | 6.88  | 1  | 0.009      |
| Test                               | 5.97  | 2  | 0.051      |
| CorrectDoorLocation                | 5.16  | 1  | 0.023      |
| Condition:Test                     | 0.52  | 2  | 0.772      |
| Condition:CorrectDoorLocation      | 2.36  | 1  | 0.125      |
| Test:CorrectDoorLocation           | 5.93  | 2  | 0.052      |
| Condition:Test:CorrectDoorLocation | 0.69  | 2  | 0.709      |

#+ATTR_LATEX: :booktabs t
#+CAPTION: ANOVA of AveHeadingDoorAngle across test trials.
|                                    | Chisq | Df | Pr(>Chisq) |
|------------------------------------+-------+----+------------|
| Condition                          | 5.37  | 1  | 0.021      |
| Test                               | 0.63  | 2  | 0.729      |
| CorrectDoorLocation                | 0.19  | 1  | 0.659      |
| Condition:Test                     | 0.84  | 2  | 0.658      |
| Condition:CorrectDoorLocation      | 0.24  | 1  | 0.626      |
| Test:CorrectDoorLocation           | 0.82  | 2  | 0.664      |
| Condition:Test:CorrectDoorLocation | 1.04  | 2  | 0.596      |

#+ATTR_LATEX: :booktabs t
#+CAPTION: ANOVA of AveAngularSpeed across test trials.
|                                    | Chisq | Df | Pr(>Chisq) |
|------------------------------------+-------+----+------------|
| Condition                          | 1.08  | 1  | 0.299      |
| Test                               | 28.85 | 2  | 0.000      |
| CorrectDoorLocation                | 2.80  | 1  | 0.094      |
| Condition:Test                     | 2.18  | 2  | 0.337      |
| Condition:CorrectDoorLocation      | 1.96  | 1  | 0.162      |
| Test:CorrectDoorLocation           | 0.22  | 2  | 0.895      |
| Condition:Test:CorrectDoorLocation | 1.12  | 2  | 0.570      |

#+ATTR_LATEX: :booktabs t
#+CAPTION: ANOVA of AvePeakAngSpeed across test trials.
|                                    | Chisq | Df | Pr(>Chisq) |
|------------------------------------+-------+----+------------|
| Condition                          | 1.06  | 1  | 0.302      |
| Test                               | 32.66 | 2  | 0.000      |
| CorrectDoorLocation                | 3.41  | 1  | 0.065      |
| Condition:Test                     | 2.18  | 2  | 0.336      |
| Condition:CorrectDoorLocation      | 1.94  | 1  | 0.164      |
| Test:CorrectDoorLocation           | 0.05  | 2  | 0.975      |
| Condition:Test:CorrectDoorLocation | 0.97  | 2  | 0.616      |

#+ATTR_LATEX: :booktabs t
#+CAPTION: ANOVA of AveAcceleration across test trials.
|                                    | Chisq | Df | Pr(>Chisq) |
|------------------------------------+-------+----+------------|
| Condition                          | 0.17  | 1  | 0.678      |
| Test                               | 12.84 | 2  | 0.002      |
| CorrectDoorLocation                | 0.92  | 1  | 0.338      |
| Condition:Test                     | 1.47  | 2  | 0.478      |
| Condition:CorrectDoorLocation      | 0.68  | 1  | 0.409      |
| Test:CorrectDoorLocation           | 0.59  | 2  | 0.744      |
| Condition:Test:CorrectDoorLocation | 0.30  | 2  | 0.862      |

#+ATTR_LATEX: :booktabs t
#+CAPTION: ANOVA of AvePeakAcceler across test trials.
|                                    | Chisq | Df | Pr(>Chisq) |
|------------------------------------+-------+----+------------|
| Condition                          | 0.50  | 1  | 0.479      |
| Test                               | 6.38  | 2  | 0.041      |
| CorrectDoorLocation                | 1.08  | 1  | 0.298      |
| Condition:Test                     | 4.24  | 2  | 0.120      |
| Condition:CorrectDoorLocation      | 0.00  | 1  | 0.949      |
| Test:CorrectDoorLocation           | 0.78  | 2  | 0.678      |
| Condition:Test:CorrectDoorLocation | 0.60  | 2  | 0.741      |

#+ATTR_LATEX: :booktabs t
#+CAPTION: ANOVA of Heading across test trials.
|                                    | Chisq | Df | Pr(>Chisq) |
|------------------------------------+-------+----+------------|
| Condition                          | 1.55  | 1  | 0.213      |
| Test                               | 14.30 | 2  | 0.001      |
| CorrectDoorLocation                | 0.39  | 1  | 0.535      |
| Condition:Test                     | 0.05  | 2  | 0.975      |
| Condition:CorrectDoorLocation      | 8.02  | 1  | 0.005      |
| Test:CorrectDoorLocation           | 8.45  | 2  | 0.015      |
| Condition:Test:CorrectDoorLocation | 0.07  | 2  | 0.964      |

\clearpage

* Other variables during training

The following ANOVA tables relate the independent variables of
condition (social/individual), correct door location
(preferred/non-preferred), and trial to the dependent variables listed
in cref:sec:data that were not discussed above. The results are
typically non-significant, especially for the difference between
social and individual training.

The code for the following ANOVA is generated automatically (see R
enclosed script), and non-significant interactions are not removed.

# NOTE: this code block is not evaluated automatically because
# org-mode cannot keep track of the multiple source blocks generated,
# hence it always appends instead of overwriting
#+BEGIN_SRC R :results output raw :exports results :eval no-export 
    for( var in setdiff( names(training.data)[14:36], "CorrectDoorLocation" ) ) {
	my.f <- formula(paste(var,"~ Condition * Trial * CorrectDoorLocation + (1|FishId)"))
	message( "#+ATTR_LATEX: :booktabs t" )
	print( ascii( 
	    Anova( lmer( my.f, data=training.data ) ),
	    caption=paste("ANOVA of", var, "during training"),
	    format=c("f","d","f"),
	    digits=c(2,1,3)
	) )
	message( "" )
    }
#+END_SRC

#+RESULTS:

#+ATTR_LATEX: :booktabs t
#+CAPTION: ANOVA of Entropy during training
|                                     | Chisq | Df | Pr(>Chisq) |
|-------------------------------------+-------+----+------------|
| Condition                           | 1.58  | 1  | 0.209      |
| Trial                               | 0.25  | 1  | 0.617      |
| CorrectDoorLocation                 | 31.96 | 1  | 0.000      |
| Condition:Trial                     | 2.34  | 1  | 0.126      |
| Condition:CorrectDoorLocation       | 43.59 | 1  | 0.000      |
| Trial:CorrectDoorLocation           | 7.66  | 1  | 0.006      |
| Condition:Trial:CorrectDoorLocation | 0.34  | 1  | 0.557      |

#+ATTR_LATEX: :booktabs t
#+CAPTION: ANOVA of AveSpeed during training
|                                     | Chisq | Df | Pr(>Chisq) |
|-------------------------------------+-------+----+------------|
| Condition                           | 1.41  | 1  | 0.235      |
| Trial                               | 10.67 | 1  | 0.001      |
| CorrectDoorLocation                 | 0.05  | 1  | 0.828      |
| Condition:Trial                     | 0.63  | 1  | 0.426      |
| Condition:CorrectDoorLocation       | 0.34  | 1  | 0.559      |
| Trial:CorrectDoorLocation           | 2.53  | 1  | 0.112      |
| Condition:Trial:CorrectDoorLocation | 2.11  | 1  | 0.146      |

#+ATTR_LATEX: :booktabs t
#+CAPTION: ANOVA of AvePeakSpeed during training
|                                     | Chisq | Df | Pr(>Chisq) |
|-------------------------------------+-------+----+------------|
| Condition                           | 0.00  | 1  | 0.947      |
| Trial                               | 7.03  | 1  | 0.008      |
| CorrectDoorLocation                 | 9.19  | 1  | 0.002      |
| Condition:Trial                     | 0.04  | 1  | 0.839      |
| Condition:CorrectDoorLocation       | 13.32 | 1  | 0.000      |
| Trial:CorrectDoorLocation           | 0.09  | 1  | 0.766      |
| Condition:Trial:CorrectDoorLocation | 0.66  | 1  | 0.417      |

#+ATTR_LATEX: :booktabs t
#+CAPTION: ANOVA of AveTravel during training
|                                     | Chisq | Df | Pr(>Chisq) |
|-------------------------------------+-------+----+------------|
| Condition                           | 2.84  | 1  | 0.092      |
| Trial                               | 4.21  | 1  | 0.040      |
| CorrectDoorLocation                 | 1.50  | 1  | 0.221      |
| Condition:Trial                     | 2.54  | 1  | 0.111      |
| Condition:CorrectDoorLocation       | 3.04  | 1  | 0.081      |
| Trial:CorrectDoorLocation           | 0.82  | 1  | 0.364      |
| Condition:Trial:CorrectDoorLocation | 0.03  | 1  | 0.857      |

#+ATTR_LATEX: :booktabs t
#+CAPTION: ANOVA of AveCorrDoorDistance during training
|                                     | Chisq | Df | Pr(>Chisq) |
|-------------------------------------+-------+----+------------|
| Condition                           | 7.46  | 1  | 0.006      |
| Trial                               | 2.08  | 1  | 0.150      |
| CorrectDoorLocation                 | 2.21  | 1  | 0.137      |
| Condition:Trial                     | 4.45  | 1  | 0.035      |
| Condition:CorrectDoorLocation       | 5.20  | 1  | 0.023      |
| Trial:CorrectDoorLocation           | 1.14  | 1  | 0.286      |
| Condition:Trial:CorrectDoorLocation | 1.40  | 1  | 0.237      |

#+ATTR_LATEX: :booktabs t
#+CAPTION: ANOVA of AveWronDoorDistance during training
|                                     | Chisq  | Df | Pr(>Chisq) |
|-------------------------------------+--------+----+------------|
| Condition                           | 16.48  | 1  | 0.000      |
| Trial                               | 2.35   | 1  | 0.125      |
| CorrectDoorLocation                 | 118.62 | 1  | 0.000      |
| Condition:Trial                     | 3.58   | 1  | 0.058      |
| Condition:CorrectDoorLocation       | 3.93   | 1  | 0.047      |
| Trial:CorrectDoorLocation           | 0.02   | 1  | 0.884      |
| Condition:Trial:CorrectDoorLocation | 0.67   | 1  | 0.414      |

#+ATTR_LATEX: :booktabs t
#+CAPTION: ANOVA of AveDoorDisRatio during training
|                                     | Chisq | Df | Pr(>Chisq) |
|-------------------------------------+-------+----+------------|
| Condition                           | 0.33  | 1  | 0.568      |
| Trial                               | 0.94  | 1  | 0.331      |
| CorrectDoorLocation                 | 6.51  | 1  | 0.011      |
| Condition:Trial                     | 0.49  | 1  | 0.486      |
| Condition:CorrectDoorLocation       | 2.23  | 1  | 0.135      |
| Trial:CorrectDoorLocation           | 0.61  | 1  | 0.435      |
| Condition:Trial:CorrectDoorLocation | 0.22  | 1  | 0.637      |

#+ATTR_LATEX: :booktabs t
#+CAPTION: ANOVA of AveRobotDistance during training
|                                     | Chisq | Df | Pr(>Chisq) |
|-------------------------------------+-------+----+------------|
| Condition                           | 19.29 | 1  | 0.000      |
| Trial                               | 0.01  | 1  | 0.928      |
| CorrectDoorLocation                 | 60.70 | 1  | 0.000      |
| Condition:Trial                     | 7.38  | 1  | 0.007      |
| Condition:CorrectDoorLocation       | 0.05  | 1  | 0.823      |
| Trial:CorrectDoorLocation           | 0.69  | 1  | 0.405      |
| Condition:Trial:CorrectDoorLocation | 0.09  | 1  | 0.764      |

#+ATTR_LATEX: :booktabs t
#+CAPTION: ANOVA of WallTime1 during training
|                                     | Chisq | Df | Pr(>Chisq) |
|-------------------------------------+-------+----+------------|
| Condition                           | 1.66  | 1  | 0.198      |
| Trial                               | 11.91 | 1  | 0.001      |
| CorrectDoorLocation                 | 3.02  | 1  | 0.082      |
| Condition:Trial                     | 1.16  | 1  | 0.282      |
| Condition:CorrectDoorLocation       | 2.59  | 1  | 0.108      |
| Trial:CorrectDoorLocation           | 0.77  | 1  | 0.382      |
| Condition:Trial:CorrectDoorLocation | 0.09  | 1  | 0.764      |

#+ATTR_LATEX: :booktabs t
#+CAPTION: ANOVA of WallTime2 during training
|                                     | Chisq | Df | Pr(>Chisq) |
|-------------------------------------+-------+----+------------|
| Condition                           | 6.34  | 1  | 0.012      |
| Trial                               | 3.79  | 1  | 0.052      |
| CorrectDoorLocation                 | 4.00  | 1  | 0.046      |
| Condition:Trial                     | 4.52  | 1  | 0.033      |
| Condition:CorrectDoorLocation       | 3.75  | 1  | 0.053      |
| Trial:CorrectDoorLocation           | 3.20  | 1  | 0.074      |
| Condition:Trial:CorrectDoorLocation | 3.06  | 1  | 0.080      |

#+ATTR_LATEX: :booktabs t
#+CAPTION: ANOVA of WallTime3 during training
|                                     | Chisq | Df | Pr(>Chisq) |
|-------------------------------------+-------+----+------------|
| Condition                           | 0.11  | 1  | 0.743      |
| Trial                               | 0.04  | 1  | 0.845      |
| CorrectDoorLocation                 | 0.08  | 1  | 0.783      |
| Condition:Trial                     | 0.78  | 1  | 0.376      |
| Condition:CorrectDoorLocation       | 0.02  | 1  | 0.890      |
| Trial:CorrectDoorLocation           | 0.04  | 1  | 0.842      |
| Condition:Trial:CorrectDoorLocation | 0.50  | 1  | 0.481      |

#+ATTR_LATEX: :booktabs t
#+CAPTION: ANOVA of WallTime4 during training
|                                     | Chisq | Df | Pr(>Chisq) |
|-------------------------------------+-------+----+------------|
| Condition                           | 9.45  | 1  | 0.002      |
| Trial                               | 0.10  | 1  | 0.750      |
| CorrectDoorLocation                 | 6.06  | 1  | 0.014      |
| Condition:Trial                     | 0.02  | 1  | 0.880      |
| Condition:CorrectDoorLocation       | 2.82  | 1  | 0.093      |
| Trial:CorrectDoorLocation           | 0.00  | 1  | 0.947      |
| Condition:Trial:CorrectDoorLocation | 0.03  | 1  | 0.872      |

#+ATTR_LATEX: :booktabs t
#+CAPTION: ANOVA of WallTimeAll during training
|                                     | Chisq | Df | Pr(>Chisq) |
|-------------------------------------+-------+----+------------|
| Condition                           | 2.27  | 1  | 0.131      |
| Trial                               | 0.00  | 1  | 0.996      |
| CorrectDoorLocation                 | 1.98  | 1  | 0.159      |
| Condition:Trial                     | 1.24  | 1  | 0.266      |
| Condition:CorrectDoorLocation       | 1.27  | 1  | 0.260      |
| Trial:CorrectDoorLocation           | 0.66  | 1  | 0.417      |
| Condition:Trial:CorrectDoorLocation | 1.01  | 1  | 0.314      |

#+ATTR_LATEX: :booktabs t
#+CAPTION: ANOVA of FreezingTime during training
|                                     | Chisq | Df | Pr(>Chisq) |
|-------------------------------------+-------+----+------------|
| Condition                           | 0.42  | 1  | 0.519      |
| Trial                               | 10.58 | 1  | 0.001      |
| CorrectDoorLocation                 | 15.26 | 1  | 0.000      |
| Condition:Trial                     | 1.48  | 1  | 0.223      |
| Condition:CorrectDoorLocation       | 3.42  | 1  | 0.064      |
| Trial:CorrectDoorLocation           | 8.80  | 1  | 0.003      |
| Condition:Trial:CorrectDoorLocation | 0.81  | 1  | 0.367      |

#+ATTR_LATEX: :booktabs t
#+CAPTION: ANOVA of MovingTime during training
|                                     | Chisq | Df | Pr(>Chisq) |
|-------------------------------------+-------+----+------------|
| Condition                           | 2.00  | 1  | 0.158      |
| Trial                               | 6.96  | 1  | 0.008      |
| CorrectDoorLocation                 | 0.07  | 1  | 0.796      |
| Condition:Trial                     | 1.13  | 1  | 0.288      |
| Condition:CorrectDoorLocation       | 8.01  | 1  | 0.005      |
| Trial:CorrectDoorLocation           | 0.65  | 1  | 0.422      |
| Condition:Trial:CorrectDoorLocation | 0.09  | 1  | 0.766      |

#+ATTR_LATEX: :booktabs t
#+CAPTION: ANOVA of AveHeading during training
|                                     | Chisq | Df | Pr(>Chisq) |
|-------------------------------------+-------+----+------------|
| Condition                           | 3.27  | 1  | 0.071      |
| Trial                               | 0.01  | 1  | 0.928      |
| CorrectDoorLocation                 | 0.06  | 1  | 0.800      |
| Condition:Trial                     | 12.25 | 1  | 0.000      |
| Condition:CorrectDoorLocation       | 4.53  | 1  | 0.033      |
| Trial:CorrectDoorLocation           | 0.36  | 1  | 0.547      |
| Condition:Trial:CorrectDoorLocation | 0.00  | 1  | 0.967      |

#+ATTR_LATEX: :booktabs t
#+CAPTION: ANOVA of AveHeadingDoorAngle during training
|                                     | Chisq | Df | Pr(>Chisq) |
|-------------------------------------+-------+----+------------|
| Condition                           | 6.44  | 1  | 0.011      |
| Trial                               | 0.86  | 1  | 0.353      |
| CorrectDoorLocation                 | 13.58 | 1  | 0.000      |
| Condition:Trial                     | 4.24  | 1  | 0.040      |
| Condition:CorrectDoorLocation       | 7.50  | 1  | 0.006      |
| Trial:CorrectDoorLocation           | 1.02  | 1  | 0.311      |
| Condition:Trial:CorrectDoorLocation | 1.23  | 1  | 0.268      |

#+ATTR_LATEX: :booktabs t
#+CAPTION: ANOVA of AveAngularSpeed during training
|                                     | Chisq | Df | Pr(>Chisq) |
|-------------------------------------+-------+----+------------|
| Condition                           | 13.18 | 1  | 0.000      |
| Trial                               | 0.59  | 1  | 0.442      |
| CorrectDoorLocation                 | 11.47 | 1  | 0.001      |
| Condition:Trial                     | 6.42  | 1  | 0.011      |
| Condition:CorrectDoorLocation       | 0.77  | 1  | 0.381      |
| Trial:CorrectDoorLocation           | 0.66  | 1  | 0.417      |
| Condition:Trial:CorrectDoorLocation | 0.87  | 1  | 0.351      |

#+ATTR_LATEX: :booktabs t
#+CAPTION: ANOVA of AvePeakAngSpeed during training
|                                     | Chisq | Df | Pr(>Chisq) |
|-------------------------------------+-------+----+------------|
| Condition                           | 1.14  | 1  | 0.285      |
| Trial                               | 1.86  | 1  | 0.172      |
| CorrectDoorLocation                 | 20.37 | 1  | 0.000      |
| Condition:Trial                     | 7.38  | 1  | 0.007      |
| Condition:CorrectDoorLocation       | 2.45  | 1  | 0.117      |
| Trial:CorrectDoorLocation           | 0.23  | 1  | 0.628      |
| Condition:Trial:CorrectDoorLocation | 0.12  | 1  | 0.724      |

#+ATTR_LATEX: :booktabs t
#+CAPTION: ANOVA of AveAcceleration during training
|                                     | Chisq | Df | Pr(>Chisq) |
|-------------------------------------+-------+----+------------|
| Condition                           | 7.68  | 1  | 0.006      |
| Trial                               | 5.43  | 1  | 0.020      |
| CorrectDoorLocation                 | 1.49  | 1  | 0.222      |
| Condition:Trial                     | 0.35  | 1  | 0.557      |
| Condition:CorrectDoorLocation       | 0.00  | 1  | 0.988      |
| Trial:CorrectDoorLocation           | 0.47  | 1  | 0.492      |
| Condition:Trial:CorrectDoorLocation | 0.78  | 1  | 0.376      |

#+ATTR_LATEX: :booktabs t
#+CAPTION: ANOVA of AvePeakAcceler during training
|                                     | Chisq | Df | Pr(>Chisq) |
|-------------------------------------+-------+----+------------|
| Condition                           | 2.07  | 1  | 0.151      |
| Trial                               | 0.58  | 1  | 0.447      |
| CorrectDoorLocation                 | 5.41  | 1  | 0.020      |
| Condition:Trial                     | 0.12  | 1  | 0.730      |
| Condition:CorrectDoorLocation       | 3.57  | 1  | 0.059      |
| Trial:CorrectDoorLocation           | 0.11  | 1  | 0.737      |
| Condition:Trial:CorrectDoorLocation | 0.00  | 1  | 0.979      |

#+ATTR_LATEX: :booktabs t
#+CAPTION: ANOVA of Heading during training
|                                     | Chisq | Df | Pr(>Chisq) |
|-------------------------------------+-------+----+------------|
| Condition                           | 0.13  | 1  | 0.723      |
| Trial                               | 9.52  | 1  | 0.002      |
| CorrectDoorLocation                 | 59.87 | 1  | 0.000      |
| Condition:Trial                     | 3.19  | 1  | 0.074      |
| Condition:CorrectDoorLocation       | 14.30 | 1  | 0.000      |
| Trial:CorrectDoorLocation           | 1.18  | 1  | 0.278      |
| Condition:Trial:CorrectDoorLocation | 1.16  | 1  | 0.281      |

\clearpage

bibliographystyle:rspublicnat
bibliography:/home/stefano/Dropbox/Science/References/database.bib
