# Supplementary material for: A Comparison of Individual Learning and Social Learning in Zebrafish Through an Ethorobotics Approach
Source: Front Robot AI. 2019 Aug 14;6:71. doi: 10.3389/frobt.2019.00071 (PMC7805697; doi:10.3389/frobt.2019.00071)
Supplement: Supplementary file 2 [file Data_Sheet_2.zip › Data and Codes/YangEtAl-ZebrafishLearning.R]

library(data.table)
library(car)
library(effects)
library(ascii)
options(asciiType="org")

fig.width <- 4.5
fig.height <- 4.5

test.data <- fread( "TestData.csv" )
training.data <- fread( "TrainingData.csv" )

## recreate factors as CSV does not save factor information:
test.data$Test <- factor( test.data$Test, ordered=TRUE )
test.data$CorrectDoorLocation <- as.factor( test.data$CorrectDoorLocation )
test.data$Condition <- as.factor( test.data$Condition )

training.data$CorrectDoorLocation <- as.factor( training.data$CorrectDoorLocation )
training.data$Condition <- as.factor( training.data$Condition )

data.desc <- c(
    "Subject Id within a batch",
    "Subject sex",
    "Side of the correct door (from the point of view of an observer facing the subject)",
    "Trial or test number",
    "Time and date of experiment",
    "Time at which door opening was triggered",
    "Preference Index",
    "Time spent in a 6x6 cm region in front of the right door (from the point of view of an observer facing the subject)",
    "Time spent in proximity of the left door",
    "Time spent elsewhere, until the subject triggers the door or the trial ends",
    "Experimental condition (social or individual training)",
    "Experimental batch (1 or 2)",
    "Subject Id unique to the whole data set",
    "Entropy of the trajectory",
    "Average speed",
    "Average peak speed across all test or training trials",
    "Distance traveled",
    "Average distance to the correct door",
    "Average distance to the wrong door",
    "Average ratio of the distances to the correct and wrong door",
    "Average distance from the final resting point of the robotic replica",
    "Time spent in proximity of wall 1",
    "Time spent in proximity of wall 2",
    "Time spent in proximity of wall 3",
    "Time spent in proximity of wall 4",
    "Time spent in proximity of any wall",
    "Time spent moving more slowly than 2\\,cm/s",
    "Time spent moving faster than 2\\,cm/s",
    "Average subject's heading angle (0 represents heading toward the middle point of the partition housing conspecifics)",
    "Average angle between subject heading and the direction from the subject's centroid to the correct door",
    "Peak turning rate",
    "Average peak turning rate across test or training trials",
    "Average peak acceleration across test or training trials",
    "Average acceleration across test or training trials",
    "Location of the correct door in the frame of reference of the experimental room",
    "Absolute value of AveHeadingDoorAngle, transformed from radians to  degrees"
)

data.desc.labels <- names(training.data)
data.desc.labels[4] <- "Trial/Test"

dt <- data.table( cbind( data.desc.labels, data.desc ) )
names(dt) <- c( "Column name", "Description" )

ascii( dt )

lm.test.PI <- lmer(
    PI ~ Condition * CorrectDoorLocation * Test + (1|FishId),
    test.data
)
ascii( Anova(lm.test.PI), format=c("f","d","f"), digits=c(2,1,3) )

pdf( "Test-PI-Condition.pdf", height=fig.height, width=fig.width )
plot(
    effect( "Condition:Test", lm.test.PI ),
    multiline=TRUE,
    colors=c(1,2),
    symbols=c(16,17),
    confint=list(style="lines"),
    main=NULL,
    ylab="Preference Index",
    ylim=c(0,1),
)
dev.off()

pdf( "Test-PI-Side.pdf", height=fig.height, width=fig.width )
plot(
    effect( "CorrectDoorLocation:Test", lm.test.PI ),
    multiline=TRUE,
    main=NULL,
    colors=c(1,2),
    symbols=c(16,17),
    confint=list(style="bars"),
    ylab="Preference Index",
    ylim=c(0,1)
)
dev.off()

with( test.data, leveneTest( PI ~ Test*Condition*CorrectDoorLocation ) )

lm.test.Heading <- lmer(
Heading ~ Condition * CorrectDoorLocation * Test + (1|FishId),
    test.data
)
ascii( Anova(lm.test.Heading), format=c("f","d","f"), digits=c(2,1,3) )

pdf( "Test-Heading-Condition.pdf", height=fig.height, width=fig.width )
plot(
    effect( "Condition:Test", lm.test.Heading ),
    multiline=TRUE,
    colors=c(1,2),
    symbols=c(16,17),
    confint=list(style="bars"),
    main=NULL,
    ylim=c(0,60),
    ylab=expression("Heading (degree)" ) 
)
dev.off()

pdf( "Test-Heading-Side.pdf", height=fig.height, width=fig.width )
plot(
    effect( "CorrectDoorLocation:Test", lm.test.Heading ),
    multiline=TRUE,
    colors=c(1,2),
    symbols=c(16,17),
    confint=list(style="bars"),
    main=NULL,
    ylab="Heading (degree)"
)
dev.off()

with( test.data, leveneTest( Heading ~ Test * Condition * CorrectDoorLocation ) )

lm.train.TrigTime <- lmer(
    TrigTime ~ Condition * Trial * CorrectDoorLocation + (1|FishId),
    training.data
)
ascii( Anova(lm.train.TrigTime), format=c("f","d","f"), digits=c(2,1,3) )

mean.train.TrigTime <-
    training.data[,
		  mean(TrigTime),
		  by=.(Condition,CorrectDoorLocation,Trial)
		  ]

se.train.TrigTime <-
    training.data[,
		  sd(TrigTime) / sqrt(.N),
		  by=.(Condition,CorrectDoorLocation,Trial)
		  ]

xstep <- .125
for( s in c("Preferred","Non-preferred") ) {
    pdf( paste0("Training-TrigTime-",s,".pdf"), height=fig.height, width=fig.width )
    par( las=1 )
    x <- 1:20 - xstep
    y <- mean.train.TrigTime[ Condition=="Individual" & CorrectDoorLocation==s, V1 ]
    se <- se.train.TrigTime[ Condition=="Individual" & CorrectDoorLocation==s, V1 ]
    plot(
	x,
	y, 
	ylab="Door Triggering Time (s)",
	xlab="Trial",
	type="p",
	col=rgb(0,0,0,.3),
	cex=0.8,
	pch=16,
	xlim=c(1,20),
	lwd=2
    )
    segments( x, y-se, x, y+se, col=rgb(0,0,0,.3) ) 
    abline( lm( y ~ x ), lwd=2, col=1 )
    x <- 1:20 + xstep
    y <- mean.train.TrigTime[ Condition=="Social" & CorrectDoorLocation==s, V1 ]
    se <- se.train.TrigTime[ Condition=="Social" & CorrectDoorLocation==s, V1 ]
    points( x, y, col=rgb(1,0,0,0.3), lwd=2, pch=16, cex=0.8 )
    segments( x, y-se, x, y+se, col=rgb(1,0,0,.3) )
    abline( lm( y ~ x ), lwd=2, col=2 )
    axis(1,1)
    abline( h=0.5, lty=3 )
    legend( "bottomright", legend=c("Individual", "Social"),
	   lty=1, lwd=2, col=c(1,2), bty="n" )
    dev.off()
}

with( training.data, leveneTest( TrigTime ~ Condition * CorrectDoorLocation ) )

training.PI.var <- training.data[, var(TrigTime), by=.(Condition,CorrectDoorLocation)]
setnames( training.PI.var, "V1", "var(TrigTime)" ) 
training.PI.var

xstep <- .125
for( s in c("Preferred","Non-preferred") ) {
    pdf( paste0("Training-TrigTimeVar-",s,".pdf"), height=fig.height, width=fig.width )
    par( las=1 )
    x <- 1:20 - xstep
    y <- se.train.PI[ Condition=="Individual" & CorrectDoorLocation==s, V1 ]
    plot(
	x,
	y, 
	ylab="SD(Triggering time)",
	xlab="Trial",
	type="l",
	col=1,
	xlim=c(1,20),
	ylim=c(0,0.15),
	lwd=2
    )
    x <- 1:20 + xstep
    y <- se.train.PI[ Condition=="Social" & CorrectDoorLocation==s, V1 ]
    lines( x, y, col=2, lwd=2 )
    axis(1,1)
    abline( h=0.5, lty=3 )
    legend( "bottomright", legend=c("Individual", "Social"),
	   lty=1, lwd=2, col=c(1,2), bty="n" )
    dev.off()
}

lm.train.PI <- lmer(
    PI ~ Condition * Trial * CorrectDoorLocation + (1|FishId),
    training.data
)
ascii( Anova(lm.train.PI), format=c("f","d","f"), digits=c(2,1,3) )

mean.train.PI <-
    training.data[,
		  mean(PI),
		  by=.(Condition,CorrectDoorLocation,Trial)
		  ]

se.train.PI <-
    training.data[,
		  sd(PI) / sqrt(.N),
		  by=.(Condition,CorrectDoorLocation,Trial)
		  ]

xstep <- .125
for( s in c("Preferred","Non-preferred") ) {
    pdf( paste0("Training-PI-",s,".pdf"), height=fig.height, width=fig.width )
    par( las=1 )
    x <- 1:20 - xstep
    y <- mean.train.PI[ Condition=="Individual" & CorrectDoorLocation==s, V1 ]
    se <- se.train.PI[ Condition=="Individual" & CorrectDoorLocation==s, V1 ]
    plot(
	x,
	y, 
	ylab="Preference Index",
	xlab="Trial",
	type="p",
	col=rgb(0,0,0,.3),
	cex=0.8,
	pch=16,
	xlim=c(1,20),
	ylim=c(0,1),
	lwd=2
    )
    segments( x, y-se, x, y+se, col=rgb(0,0,0,.3) ) 
    abline( lm( y ~ x ), lwd=2, col=1 )
    x <- 1:20 + xstep
    y <- mean.train.PI[ Condition=="Social" & CorrectDoorLocation==s, V1 ]
    se <- se.train.PI[ Condition=="Social" & CorrectDoorLocation==s, V1 ]
    points( x, y, col=rgb(1,0,0,0.3), lwd=2, pch=16, cex=0.8 )
    segments( x, y-se, x, y+se, col=rgb(1,0,0,.3) )
    abline( lm( y ~ x ), lwd=2, col=2 )
    axis(1,1)
    abline( h=0.5, lty=3 )
    legend( "bottomright", legend=c("Individual", "Social"),
	   lty=1, lwd=2, col=c(1,2), bty="n" )
    dev.off()
}

lm.train.Heading <- lmer(
    Heading ~ Condition * Trial * CorrectDoorLocation + (1|FishId),
    training.data
)
ascii( Anova(lm.train.Heading), format=c("f","d","f"), digits=c(2,1,3) )

mean.train.Heading <-
    training.data[,
		  mean(Heading),
		  by=.(Condition,CorrectDoorLocation,Trial)
		  ]

se.train.Heading <-
    training.data[,
		  sd(Heading) / sqrt(.N),
		  by=.(Condition,CorrectDoorLocation,Trial)
		  ]

xstep <- .125
for( s in c("Preferred","Non-preferred") ) {
    pdf( paste0("Training-Heading-",s,".pdf"), height=fig.height, width=fig.width )
    par( las=1 )
    x <- 1:20 - xstep
    y <- mean.train.Heading[ Condition=="Individual" & CorrectDoorLocation==s, V1 ]
    se <- se.train.Heading[ Condition=="Individual" & CorrectDoorLocation==s, V1 ]
    plot(
	x,
	y, 
	ylab="Heading (degree)",
	xlab="Trial",
	type="p",
	xlim=c(1,20),
	ylim=c(0,60),
	col=rgb(0,0,0,.3),
	pch=16,
	cex=0.8,
	lwd=2
    )
    abline( lm( y ~ x ), lwd=2, col=1 )
    segments( x, y-se, x, y+se, col=rgb(0,0,0,.3) ) 
    x <- 1:20 + xstep
    y <- mean.train.Heading[ Condition=="Social" & CorrectDoorLocation==s, V1 ]
    se <- se.train.Heading[ Condition=="Social" & CorrectDoorLocation==s, V1 ]
    segments( x, y-se, x, y+se, col=rgb(1,0,0,.3) )
    points( x, y, col=rgb(1,0,0,.3), pch=16, cex=0.8 )
    abline( lm( y ~ x ), lwd=2, col=2 )
    axis(1,1)
    legend( "bottomright", legend=c("Individual", "Social"),
	   lty=1, lwd=2, col=c(1,2), bty="n" )
    dev.off()
}

for( var in setdiff( names(test.data)[13:35], "CorrectDoorLocation" ) ) {
    my.f <- formula(paste(var,"~ Condition * Test * CorrectDoorLocation + (1|FishId)"))
    message( "#+ATTR_LATEX: :booktabs t" )
    print( ascii( 
	Anova( lmer( my.f, data=test.data ) ),
	caption=paste("ANOVA of", var, "across test trials."),
	format=c("f","d","f"),
	digits=c(2,1,3)
    ) )
    message( "" )
}

for( var in setdiff( names(training.data)[14:36], "CorrectDoorLocation" ) ) {
    my.f <- formula(paste(var,"~ Condition * Trial * CorrectDoorLocation + (1|FishId)"))
    message( "#+ATTR_LATEX: :booktabs t" )
    print( ascii( 
	Anova( lmer( my.f, data=training.data ) ),
	caption=paste("ANOVA of", var, "during training"),
	format=c("f","d","f"),
	digits=c(2,1,3)
    ) )
    message( "" )
}


## Adding analysis of PI_m
# Test trials
lm.test.PI_m <- lmer(
  PI_m ~ Condition * CorrectDoorLocation * Test + (1|FishId),
  test.data
)


Anova(lm.test.PI_m)


pdf( "Test-PI_m-Condition.pdf", height=fig.height, width=fig.width )
plot(
  effect( "Condition:Test", lm.test.PI ),
  multiline=TRUE,
  colors=c(1,2),
  symbols=c(16,17),
  confint=list(style="lines"),
  main=NULL,
  ylab=expression('PI'[m]),
  ylim=c(0,1),
)
dev.off()

# Training trials


lm.train.PI_m <- lmer(
  PI_m ~ Condition * Trial * CorrectDoorLocation + (1|FishId),
  training.data
)

Anova(lm.train.PI_m)

mean.train.PI_m <-
  training.data[,
                mean(PI_m),
                by=.(Condition,CorrectDoorLocation,Trial)
                ]

se.train.PI_m <-
  training.data[,
                sd(PI_m) / sqrt(.N),
                by=.(Condition,CorrectDoorLocation,Trial)
                ]

xstep <- .125
for( s in c("Preferred","Non-preferred") ) {
  pdf( paste0("Training-PI_m-",s,".pdf"), height=fig.height, width=fig.width )
  par( las=1 )
  x <- 1:20 - xstep
  y <- mean.train.PI_m[ Condition=="Individual" & CorrectDoorLocation==s, V1 ]
  se <- se.train.PI_m[ Condition=="Individual" & CorrectDoorLocation==s, V1 ]
  plot(
    x,
    y, 
    ylab=expression('PI'[m]),
    xlab="Trial",
    type="p",
    col=rgb(0,0,0,.3),
    cex=0.8,
    pch=16,
    xlim=c(1,20),
    ylim=c(0,1),
    lwd=2
  )
  segments( x, y-se, x, y+se, col=rgb(0,0,0,.3) ) 
  abline( lm( y ~ x ), lwd=2, col=1 )
  x <- 1:20 + xstep
  y <- mean.train.PI_m[ Condition=="Social" & CorrectDoorLocation==s, V1 ]
  se <- se.train.PI_m[ Condition=="Social" & CorrectDoorLocation==s, V1 ]
  points( x, y, col=rgb(1,0,0,0.3), lwd=2, pch=16, cex=0.8 )
  segments( x, y-se, x, y+se, col=rgb(1,0,0,.3) )
  abline( lm( y ~ x ), lwd=2, col=2 )
  axis(1,1)
  abline( h=0.5, lty=3 )
  #  legend( "bottomright", legend=c("Individual", "Social"),
  #          lty=1, lwd=2, col=c(1,2), bty="n" )
  legend( "topright", legend=c("Individual", "Social"),
          lty=1, lwd=2, col=c(1,2), bty="n" )
  dev.off()
}
